# Supplementary material for: B cells orchestrate tolerance to the neuromyelitis optica autoantigen AQP4
Source: Nature. 2024 Feb 21;627(8003):407–15. doi: 10.1038/s41586-024-07079-8 (PMC10937377; doi:10.1038/s41586-024-07079-8)
Supplement: Supplementary file 3 — RNA-seq analysis of gene expression of wild-type IgM+IgD– thymic B cells versus Cd40−/− thymic B cells. [file 41586_2024_7079_MOESM3_ESM.xlsx]

## Sheet: Sheet1
Supplementary Table 1
Gene expression in wild-type IgM+IgD– thymic B cells vs. Cd40–/– thymic B cells
Related to Fig. 3j
Gene	logFC	logCPM	F	PValue	FDR
Marcksl1	0.77651	7.64689	81.2483	1.35315e-11	2.19616e-08
Sell	-0.757717	7.54474	76.9546	2.95674e-11	2.3994e-08
Cxcr3	1.0533	5.18571	46.3793	2.06609e-08	1.11775e-05
Nostrin	1.21866	4.53626	41.9733	6.38475e-08	2.54885e-05
Il1r2	1.18433	4.69907	41.5289	7.85229e-08	2.54885e-05
Rhoh	-0.525093	7.32524	38.7377	1.52004e-07	3.92183e-05
Ms4a6c	0.809562	5.8739	39.216	1.69149e-07	3.92183e-05
Lilrb4a	3.27834	2.06571	35.8636	3.38513e-07	6.86759e-05
Car2	0.999537	4.64336	34.968	4.37132e-07	7.88295e-05
Slc22a15	1.18221	4.12446	33.7296	6.25678e-07	0.000101548
Cd44	0.701124	5.87184	32.8495	8.10242e-07	0.000119547
Cd55	-0.479196	7.62556	29.6026	2.16216e-06	0.000292433
Rnf144a	-0.89287	4.68996	28.5238	3.02662e-06	0.000377862
Pacsin1	-0.908719	4.82847	28.452	3.26825e-06	0.000378883
Ephx1	-0.573414	6.32168	27.7949	3.81036e-06	0.000412281
Ebi3	0.654691	6.34445	29.3093	4.16114e-06	0.000422095
Txn1	0.402589	10.4608	25.656	7.60061e-06	0.00070776
Fcrl1	-0.398941	8.07797	25.5579	7.84947e-06	0.00070776
Itm2c	0.634844	5.60769	25.1843	8.87797e-06	0.000758366
Cd82	0.429169	7.77869	24.5266	1.10464e-05	0.000896413
Nrm	-0.486888	6.4849	24.3508	1.17156e-05	0.000905448
Gpr82	1.25538	3.7371	24.3169	1.23754e-05	0.000912964
Pard3b	0.872126	4.46668	23.0101	1.84458e-05	0.00130163
Gpr171	-0.468804	6.95935	22.8104	1.97524e-05	0.00133576
Tspan33	1.44073	3.25349	22.6407	2.09392e-05	0.00135938
Cd40	0.802704	6.96812	33.2964	2.19322e-05	0.00136907
H2-Q7	0.369623	8.37791	21.8116	2.79127e-05	0.00167787
Sdc4	-0.555387	6.57174	22.918	3.25013e-05	0.00184058
Cxcr4	-0.659794	5.43764	21.5312	3.34372e-05	0.00184058
Il27ra	-1.01962	4.3367	22.5283	3.40217e-05	0.00184058
Slc25a19	0.443517	7.39571	21.1196	3.97495e-05	0.00208108
Marchf1	-0.478071	6.47313	20.5528	4.35222e-05	0.00220739
Tmem176b	0.745202	5.72065	23.3176	5.24582e-05	0.00257999
Tmem154	0.618411	5.11847	19.2299	7.01497e-05	0.00331286
Fas	0.904974	6.30172	29.2064	7.14419e-05	0.00331286
Kcnk6	0.797139	4.49844	17.9284	0.000113448	0.00511459
Cd81	0.34654	9.43575	17.5678	0.000131323	0.00565417
Fgl2	0.872829	4.04904	17.517	0.000132384	0.00565417
Cdk14	1.18164	3.3124	17.3442	0.000141299	0.00588021
Rab8b	0.613268	5.04481	16.956	0.000163712	0.00664261
Fcmr	-0.291889	9.74045	16.7046	0.000180192	0.00713299
App	1.54565	2.44546	16.5813	0.000188904	0.00729978
Pglyrp1	-0.475905	5.79183	16.4113	0.000201641	0.00761078
Ccr1	0.618784	4.96819	15.7809	0.000257346	0.00913836
Cpd	0.735634	4.16	15.7638	0.000259066	0.00913836
Rasgrp1	-0.447926	5.88909	15.7341	0.00026209	0.00913836
Ccr7	-0.401359	6.65421	15.6676	0.000268969	0.00913836
Cxcr5	-0.369112	6.74893	15.6553	0.000270266	0.00913836
Pxk	-0.28186	10.2272	15.3971	0.000298993	0.0099034
Isg15	0.377063	6.5516	15.3345	0.000306441	0.00994709
Plaur	-0.433257	5.95761	15.2206	0.00032048	0.0101988
Prkd2	-0.429513	6.1354	14.6353	0.000404067	0.0123856
P2ry10	-0.445195	5.79763	14.5861	0.000412072	0.0123856
Icam1	0.321224	9.00318	14.6048	0.000412091	0.0123856
Abcb1a	2.05064	1.74174	14.2434	0.000472648	0.0139474
Rgs2	0.729772	6.95512	21.1349	0.000501572	0.0142281
Cfp	0.336312	7.09124	14.0842	0.000503908	0.0142281
Gpr34	0.618729	4.76387	14.0619	0.000508461	0.0142281
Nedd4	0.518337	5.01216	13.98	0.000525543	0.014428
Basp1	1.15569	6.25441	25.9476	0.000533384	0.014428
Anxa2	0.592784	7.18514	18.4718	0.000558624	0.0148631
Rpsa	-0.32665	9.57344	13.9957	0.00060366	0.0158023
Plpp1	1.04884	3.17472	13.5425	0.000627611	0.0161684
Epcam	-0.866155	3.71083	13.4576	0.000649727	0.0164767
Dipk1a	-0.358615	6.62642	13.3485	0.000679351	0.0169629
Adora2a	1.55616	2.09324	13.0501	0.000767895	0.0184673
Sfxn1	0.396863	6.01473	13.0497	0.000768016	0.0184673
Lmbrd1	-0.474248	6.07123	13.6433	0.000773736	0.0184673
Cd36	0.739571	3.9808	12.9276	0.000807671	0.0189978
Stk17b	-0.285709	7.87627	12.5524	0.000943633	0.0218788
Emid1	0.498222	5.28382	12.4566	0.000982063	0.0224491
H2-T22	0.339508	6.80818	12.4046	0.00100364	0.0226238
Sspn	0.97482	3.44454	12.2374	0.00108434	0.0241081
Igsf3	1.66917	1.97371	12.1771	0.00110398	0.024213
S1pr4	-0.417451	5.7615	12.0073	0.00118569	0.0256582
Clic4	0.418151	5.67068	11.9527	0.00121335	0.0259115
Tap1	0.325798	6.76545	11.8472	0.00126866	0.02665
Serinc3	0.84871	8.22544	21.2409	0.00129071	0.02665
Slc25a4	0.288387	8.45095	11.7937	0.00129768	0.02665
Timd2	1.40006	2.1671	11.7234	0.00133696	0.02665
Stx7	0.316765	6.65286	11.7102	0.00134445	0.02665
Tnfsf13b	2.11133	1.46172	11.7067	0.00134646	0.02665
Ccl22	1.83143	7.1616	21.6286	0.00151522	0.0296289
Clec11a	-1.19564	2.50811	11.3824	0.00154597	0.0298703
Abcb1b	0.755506	3.91519	11.3136	0.00159213	0.0302746
Cnr2	-0.682081	4.12199	11.296	0.0016042	0.0302746
Tspan31	0.313229	6.67885	11.2378	0.0016447	0.0306822
Cd86	0.326043	6.43172	11.0935	0.00174992	0.0322741
Retreg1	-0.473567	5.24397	11.0328	0.00179629	0.032757
Rfc1	-0.303999	6.7193	10.7759	0.00200735	0.0361992
Retreg3	-0.565355	4.3748	10.5792	0.00218666	0.0389995
Hck	-0.467944	5.24692	10.5267	0.00223726	0.0394681
Pik3ip1	-0.827691	5.52133	14.4529	0.00226517	0.0395309
Fcer2a	-0.289366	7.07593	10.4247	0.00233927	0.0403897
Rp2	0.486558	5.01695	10.325	0.00244365	0.0417479
Csgalnact2	-0.964829	2.87872	10.2449	0.00253117	0.0427925
Ctdnep1	-0.384487	5.62962	10.2177	0.00256165	0.0428614
Reep3	0.34206	6.19329	10.0864	0.00271417	0.0448175
Aldh3b1	0.463851	5.00779	10.07	0.00273379	0.0448175
Cpm	-0.588327	4.35019	10.0338	0.00277791	0.0450854
Parl	0.321495	6.2604	9.9034	0.00294289	0.0472902
Glipr1	0.480983	6.2469	11.1575	0.0030035	0.047791
Eef1a1	-0.650688	7.60022	14.9757	0.00305715	0.0478022
Igfbp7	2.1982	1.16396	9.81318	0.00306311	0.0478022
Icam2	-0.321303	6.3007	9.78409	0.00310297	0.047963
Ikbip	0.600265	4.2688	9.76268	0.00313266	0.0479651
Ndrg1	-1.3177	2.08467	9.64783	0.0032971	0.0500111
Syk	-0.263676	7.45667	9.59545	0.00337511	0.0507205
Mmp19	-1.6565	1.48552	9.54783	0.00344774	0.0513365
Kdelr2	-0.329143	5.96409	9.49921	0.00352359	0.0517447
Creb3l1	1.56019	1.84511	9.48952	0.00353892	0.0517447
Cd53	-0.245059	9.29498	9.42659	0.00364018	0.0527501
Aqp4	2.75573	0.795726	9.36813	0.00373701	0.053674
Cysltr1	0.945808	2.85856	9.30151	0.00385068	0.0548216
Rhog	-0.260749	8.14279	9.23477	0.00396825	0.0560041
Rprm	1.21543	6.62651	15.4085	0.00412366	0.0576956
Stard3nl	0.371688	5.88107	9.11172	0.00419507	0.0581932
4930523C07Rik	-0.23776	8.10185	9.07832	0.00425898	0.0582037
Anxa1	0.304139	6.27053	9.07388	0.00426756	0.0582037
Syngr2	0.220667	9.12874	9.0257	0.00436176	0.0589929
Clcf1	-0.297114	6.39459	8.92942	0.00455668	0.0607679
Evi2a	0.275153	6.89093	8.91976	0.00457676	0.0607679
Creb3	0.337483	5.9136	8.90607	0.00460533	0.0607679
Pltp	-0.697337	4.01267	8.98655	0.0047834	0.0626085
Ccr5	1.06152	2.49698	8.79264	0.00484963	0.0629676
Plekho1	0.251299	7.6989	8.76554	0.00491002	0.0632457
Mreg	0.708535	3.4714	8.68057	0.00510454	0.0648169
Rtp4	0.252139	7.29405	8.66144	0.00514945	0.0648169
Ccdc85b	-0.419125	5.20941	8.65801	0.00515755	0.0648169
Pim1	0.303932	6.46251	8.64358	0.00519174	0.0648169
Ifi27	0.259724	7.18724	8.53561	0.00545549	0.0675897
Arhgap4	-0.265811	6.58447	8.47943	0.00559831	0.0685182
Cd72	-0.209479	10.004	8.47301	0.00561486	0.0685182
Reep5	-0.233516	7.99378	8.42179	0.00574897	0.0696312
Evi2	-0.624176	3.76511	8.31206	0.00604779	0.0727079
Scpep1	-0.39148	5.45397	8.2784	0.00614274	0.0733063
Zdhhc23	-1.21977	2.09074	8.24516	0.00623804	0.0739003
Sdc3	0.449724	4.74367	8.17962	0.00643058	0.0756292
Tjp2	1.19348	2.37692	8.1491	0.00652239	0.0757205
Tmem29	0.393937	5.24038	8.14605	0.00653165	0.0757205
Ffar1	-0.360427	5.60776	8.12238	0.00660392	0.0758504
Procr	1.54973	1.62107	8.11185	0.00663633	0.0758504
Snx9	-0.373411	5.39263	8.06649	0.00677793	0.0769272
Cd84	-0.28712	6.35945	8.02934	0.00689631	0.0777272
Edem1	0.343902	5.5579	7.95392	0.00714342	0.079957
Syt11	0.577013	3.94974	7.8957	0.0073406	0.0816014
Lyz2	0.338132	6.36828	8.03358	0.00748213	0.0823697
Mbp	0.421025	4.90615	7.84544	0.0075155	0.0823697
Selenos	0.234994	7.22953	7.83229	0.00756198	0.0823697
Crk	-0.395573	5.05996	7.79389	0.00769949	0.0833085
Cers4	-0.35056	5.57554	7.76329	0.00781095	0.0839548
Ninj1	0.357331	5.80149	7.77092	0.00791634	0.0845278
Tlr7	0.368149	5.22027	7.68486	0.00810458	0.0856477
Hras	0.36478	5.38461	7.67905	0.00812677	0.0856477
Rgs1	1.07981	6.61424	11.9526	0.00820098	0.0858722
Prkce	-0.411089	5.11226	7.62945	0.00831904	0.0861538
Arf6	0.208742	8.95366	7.62564	0.00833404	0.0861538
Rraga	-0.267974	6.6929	7.55748	0.00860672	0.0884096
Izumo4	0.303363	6.01689	7.40946	0.00923214	0.0942375
Ramp1	0.373279	5.42251	7.38891	0.00932276	0.0945678
Cib1	0.340864	8.49664	8.41052	0.00970067	0.09779
Rnf103	-0.822445	2.87275	7.16681	0.0103644	0.10376
Serpinb1a	-0.210163	7.71814	7.15549	0.0104208	0.10376
Cd70	0.908332	2.87591	7.10296	0.0106864	0.105756
Ccl5	0.50963	4.34446	7.0635	0.0108907	0.106023
St8sia4	-0.281436	6.24455	7.06001	0.0109089	0.106023
Gnai2	-0.206555	9.70714	7.05994	0.0109093	0.106023
Akr1b10	0.315968	5.53185	7.04558	0.0109848	0.106121
Slc35c2	0.309599	5.69964	6.96594	0.0114138	0.109613
Il3ra	0.580023	3.85358	6.91716	0.0116853	0.111561
Lyn	-0.282926	6.62301	6.91455	0.0118949	0.112897
Gdpd5	1.56542	1.36712	6.82833	0.0121978	0.115099
Entpd5	-0.601111	3.7781	6.79882	0.0123732	0.116079
Timm21	-0.441621	4.7201	6.78665	0.0124464	0.116095
Mdk	0.921457	2.43515	6.7305	0.0127899	0.118582
Tmem18	0.762551	3.11002	6.71938	0.0128591	0.118582
Mylip	-0.270706	6.28513	6.64875	0.0133083	0.12148
Pik3ap1	-0.274851	6.14678	6.64646	0.0133231	0.12148
Ctss	-0.181078	9.64362	6.6243	0.0134677	0.122112
Pla2g7	0.787763	3.19609	6.59914	0.013778	0.123984
Liph	1.25359	1.79642	6.56652	0.0138524	0.123984
Il2rb	0.862654	2.89157	6.55901	0.0139033	0.123984
Ctnna1	-0.519436	4.25763	6.54601	0.0140716	0.124799
Ppp3ca	-0.204542	7.58066	6.47207	0.0145069	0.127679
Slc7a7	0.667346	3.33332	6.4655	0.0145536	0.127679
Hmgb2	0.41888	8.99451	8.25479	0.0150332	0.131177
Ptp4a2	-0.205655	8.36192	6.37447	0.0152182	0.132081
Psmd2	0.396146	5.07936	6.34161	0.0155496	0.133477
Mgst2	0.345506	5.12296	6.32975	0.0155564	0.133477
Prnp	0.781957	3.14583	6.33138	0.0156279	0.133477
Spcs2	0.186004	8.59495	6.31005	0.015708	0.133477
Ldlrad4	0.556842	3.72867	6.23681	0.0162853	0.137662
Pard6a	0.510344	4.01738	6.19435	0.0166305	0.139851
St6gal1	-0.304053	5.73357	6.17273	0.0168093	0.140626
Rab5a	0.335011	5.47417	6.10279	0.0174017	0.144836
Sec11c	0.237961	8.89785	6.28111	0.0176667	0.146291
Ruvbl1	-0.273587	5.97728	6.04049	0.0179484	0.147869
Slc6a13	0.783357	2.97869	6.02188	0.0181152	0.148359
Uqcr11	0.202935	7.96278	6.01352	0.0181906	0.148359
Tmem231	1.0149	2.34232	5.9745	0.0185475	0.149824
Apoe	0.504421	12.2429	8.38574	0.0186255	0.149824
Slc19a1	0.906792	2.42754	5.96249	0.0186588	0.149824
Slpi	0.83134	2.74945	5.95382	0.0187396	0.149824
Cd99l2	0.787475	2.99815	5.93279	0.0189372	0.150662
Ube2j1	0.298042	5.62821	5.85264	0.019711	0.156053
Gpr157	1.01807	2.14617	5.81699	0.020066	0.158093
Lgals1	0.269446	7.85641	6.16291	0.0204052	0.159389
Blk	-0.228171	6.48086	5.78144	0.0204269	0.159389
Havcr1	0.651681	3.21245	5.74123	0.0208435	0.161723
Fuca2	0.491832	4.05944	5.73343	0.0209254	0.161723
Lgals3bp	0.255613	6.10823	5.70889	0.0211852	0.162265
Axl	0.623612	3.22551	5.70792	0.0211955	0.162265
Gla	0.788769	2.60147	5.66439	0.0216651	0.164523
Hax1	-0.567692	4.1356	5.84125	0.0216931	0.164523
Plekha1	-0.519361	3.71794	5.64631	0.0218635	0.165044
Cip2a	1.20383	1.79098	5.60046	0.0223754	0.168126
Adgrg1	1.35233	1.43821	5.56388	0.022793	0.16979
Txk	-0.578618	3.32828	5.55567	0.0228878	0.16979
Slamf7	0.397666	5.60873	5.92543	0.0229106	0.16979
Bfar	-0.28159	5.67906	5.51282	0.0233899	0.172554
S100a6	-0.244204	6.72802	5.49419	0.0237739	0.174008
Tmem17	0.456024	4.19694	5.47844	0.0238014	0.174008
Rhoa	-0.207239	7.72355	5.45769	0.0240535	0.175062
S1pr1	-0.275587	5.56019	5.43302	0.0243569	0.176479
Ap2s1	0.203705	7.16088	5.40059	0.0247621	0.178617
Jtb	0.268171	7.4362	5.67175	0.0254326	0.182259
Parm1	0.600213	3.31376	5.34362	0.0254916	0.182259
Cd74	-0.156811	14.5808	5.30962	0.025938	0.183977
Tmtc3	1.28871	1.41784	5.30807	0.0259585	0.183977
Slc25a38	-0.268012	5.68258	5.2749	0.0264025	0.186042
Slc46a3	0.619138	3.19838	5.2645	0.0265435	0.186042
Il10ra	-0.389474	4.78008	5.26451	0.0265938	0.186042
Ripk3	-0.438473	4.37924	5.23565	0.0269386	0.186716
Slc31a2	-0.628034	3.23822	5.23088	0.0270045	0.186716
Cox8a	-0.180461	9.71811	5.22365	0.0271047	0.186716
Sfn	-0.330628	5.21295	5.22037	0.0271504	0.186716
Gpr146	-0.502239	3.84805	5.17706	0.0277605	0.190107
Il2rg	-0.162562	9.50444	5.14003	0.0282941	0.192812
Rab26	1.11411	1.78819	5.13324	0.0283931	0.192812
Il21r	-0.242061	6.25008	5.10636	0.0287888	0.19441
Gbp2	0.469102	3.87025	5.10102	0.0288681	0.19441
Insl6	0.327483	5.01442	5.07411	0.0292714	0.196312
Cd68	0.357861	4.95909	5.0522	0.0296042	0.197449
Dgkh	0.583974	3.22045	5.04698	0.0296842	0.197449
Spn	0.403039	4.4114	5.03591	0.0298543	0.19777
Scrib	-0.384987	4.43944	5.01543	0.0301721	0.199062
Tmtc2	1.78507	0.795456	4.99065	0.0305614	0.200814
Mfn2	0.484654	3.71208	4.95413	0.0311452	0.20325
Ifnar1	-0.373441	4.56499	4.95182	0.0311825	0.20325
Capns1	0.232252	7.12662	4.99342	0.0317095	0.205858
Selenok	0.177827	8.47418	4.8848	0.0322868	0.208771
Nbl1	1.4266	1.41739	4.86427	0.032749	0.210919
Ogt	-0.203737	7.02607	4.8035	0.0336835	0.215714
Tmem9b	0.203128	6.67762	4.79918	0.0337594	0.215714
Slc20a1	0.368447	4.60656	4.7864	0.0339855	0.216307
Tgfb1	-0.444174	7.74629	6.10089	0.0348734	0.220434
Mcc	1.28093	1.41872	4.73041	0.034995	0.220434
Mamdc2	1.64058	0.896222	4.72592	0.0350773	0.220434
Rpn2	0.280153	5.66326	4.7205	0.0351771	0.220434
Tmem147	0.224268	6.43056	4.7015	0.0355291	0.220944
Gpr18	-0.17983	7.56731	4.70141	0.0355307	0.220944
Itgal	0.272229	5.49949	4.68063	0.03592	0.222455
Pip4k2a	0.204203	6.39014	4.67205	0.036082	0.222455
Sfxn2	-0.453303	3.95956	4.66663	0.036185	0.222455
Mgst3	-0.518452	3.4817	4.63811	0.0367312	0.224961
Pten	-0.196633	7.34369	4.61221	0.037235	0.226747
Oas1g	1.83316	0.86773	4.60236	0.0374285	0.226747
Il15	0.693807	2.88575	4.60168	0.0374419	0.226747
Lbr	-0.253969	5.98807	4.56447	0.0381834	0.230378
Icam4	1.42382	1.2167	4.55679	0.0383383	0.230456
Akr1a1	0.177687	8.10153	4.54134	0.0386522	0.231485
Cd300c2	0.8492	2.19072	4.49271	0.0396586	0.236639
Fcgr1	-1.24006	1.19535	4.46374	0.0402717	0.239418
Ifi27l2a	0.259456	11.4261	5.02655	0.04056	0.240252
Lgals3	0.204314	6.86214	4.44203	0.0407379	0.240428
Acvrl1	0.820923	2.24795	4.43373	0.0409178	0.240614
Tm4sf5	1.23914	1.39019	4.42038	0.0412088	0.241451
Pstpip1	-0.203932	6.45813	4.4092	0.0414542	0.242015
Gramd4	-0.418136	3.98316	4.39967	0.0416645	0.242371
Igsf9	-0.957145	1.84871	4.38563	0.0419769	0.243316
Sord	1.02572	1.70381	4.37115	0.0423015	0.244325
Atp6ap1	-0.252665	5.63905	4.34314	0.0429371	0.246449
Pip5k1a	0.370472	4.32472	4.34061	0.042995	0.246449
Bbs5	1.76483	0.796731	4.33088	0.0432187	0.246449
Pink1	0.331614	4.66151	4.32837	0.0432767	0.246449
Cd37	-0.14545	10.8777	4.32046	0.0434595	0.246625
Cyba	0.158799	10.1246	4.30003	0.043936	0.24846
Rab11a	0.194555	7.033	4.27725	0.0444742	0.250631
Vamp2	-0.328619	4.682	4.26093	0.0448639	0.251952
Tmem50a	-0.162899	7.94517	4.25017	0.045123	0.252533
Snap25	1.53209	0.994933	4.22369	0.0457678	0.255262
Psen2	-0.245458	6.11039	4.21867	0.0462125	0.256859
Tlr2	0.539864	3.22444	4.19908	0.0463757	0.256887
Ggh	-0.449976	3.71493	4.17622	0.0469487	0.258314
Pcsk4	-0.697328	2.53089	4.1761	0.0469516	0.258314
Csf2ra	0.386838	4.87379	4.25635	0.0475704	0.260833
Il2ra	0.721059	2.54465	4.11891	0.0484189	0.263949
Lamp1	-0.230134	5.96108	4.11502	0.0485204	0.263949
Park7	0.185294	8.59732	4.15109	0.0486265	0.263949
Mgat2	0.284362	5.23935	4.10221	0.0488567	0.264315
Itgb1	0.28119	5.11818	4.08364	0.0493487	0.266089
Rhob	0.434129	4.04483	4.03658	0.05062	0.271997
Stx4a	0.21062	7.19007	4.0921	0.0507795	0.271997
Scn2b	-1.57745	0.860813	4.02051	0.0510621	0.272429
Mcub	1.18222	1.43789	4.01095	0.0513272	0.272429
Pam	0.823983	2.18833	4.00964	0.0513637	0.272429
Vti1b	0.161133	7.7449	3.98391	0.0520854	0.275357
Cd5	0.526896	3.38811	3.96985	0.0524844	0.276565
Zdhhc4	0.205665	6.11179	3.93078	0.0536107	0.281586
Bcl2l1	0.556753	3.2929	3.89084	0.0547897	0.286257
Tm6sf1	-0.229017	5.95683	3.88816	0.05487	0.286257
Slc25a11	-0.161867	7.21941	3.88019	0.055109	0.286257
Tesc	-1.01403	1.61088	3.87281	0.0553314	0.286257
Ccr9	0.338965	4.3889	3.87114	0.0553818	0.286257
Bcl2	-0.191744	6.93498	3.8631	0.0556255	0.286604
Qpct	1.0356	1.64438	3.82529	0.0567871	0.291663
Rnf34	-0.320099	4.67071	3.80737	0.0573469	0.293564
Clcn3	-0.294621	5.05002	3.80189	0.0575191	0.293564
Lpxn	-0.169942	7.47739	3.78514	0.0580497	0.295344
Tmem123	0.173548	7.35703	3.77382	0.0584113	0.296255
Cyb561d2	0.236321	5.77747	3.74453	0.0593583	0.30012
Rmdn3	-0.453714	3.51199	3.68552	0.0613184	0.308772
Plaat3	0.218129	6.09024	3.68163	0.06145	0.308772
Atr	-0.290159	4.85205	3.64852	0.0625838	0.312998
Hdgf	0.168037	6.97236	3.64583	0.0626767	0.312998
Slc35c1	-0.463861	3.53684	3.62369	0.0634487	0.314717
Ier3ip1	0.161726	7.78683	3.62078	0.0635511	0.314717
Fcer1g	0.519898	7.14329	4.57415	0.0636026	0.314717
Tspo	0.156067	8.45812	3.61257	0.0638405	0.314934
Gosr2	0.357948	4.52709	3.60751	0.0642382	0.315935
Ldlr	0.826412	2.16492	3.57219	0.0652859	0.320118
Vma21	0.265803	5.07248	3.56487	0.0655516	0.320453
Icmt	-0.400135	3.73169	3.53974	0.0664734	0.322334
Slc10a7	0.402054	3.97066	3.53709	0.0665713	0.322334
Arrb2	0.226843	5.66448	3.53189	0.0667643	0.322334
Manbal	0.211585	5.87312	3.53043	0.0668184	0.322334
Derl2	0.185977	6.77616	3.52745	0.0669295	0.322334
Cd3d	0.207421	6.1384	3.46897	0.0691471	0.332029
Racgap1	0.424336	3.74381	3.45567	0.0696626	0.333518
Slc35b3	0.332226	4.42177	3.43504	0.0704712	0.336396
Arrb1	-0.485817	3.24377	3.41282	0.0713532	0.339491
Ackr3	1.27436	0.990755	3.40821	0.0715379	0.339491
Cd38	-0.19532	6.20395	3.39404	0.0721085	0.341069
Ndufc2	0.165953	7.66437	3.39025	0.0722906	0.341069
Kcnk4	0.783398	2.10632	3.37419	0.0729165	0.343025
Oas1a	0.438716	3.6822	3.35736	0.0736093	0.345283
Ap2b1	-0.213065	6.08437	3.34783	0.074005	0.346139
Slc10a3	-0.404796	3.89831	3.34211	0.0742435	0.346256
Alox5ap	0.303867	4.89593	3.33028	0.0748604	0.347714
Pcdh11x	1.23749	1.11246	3.32447	0.0749846	0.347714
Ndufa3	0.141508	9.55396	3.31556	0.075362	0.348469
Il18	0.574298	2.90325	3.29901	0.0760688	0.350035
Rtn3	-0.205891	5.79405	3.29753	0.076132	0.350035
Pi4k2b	-0.757281	2.14179	3.29061	0.0764301	0.350413
Rab5c	-0.244664	6.32914	3.38735	0.07759	0.354485
Pip4k2b	-0.308183	4.63923	3.26019	0.0777552	0.354485
Usp53	-0.433787	3.53957	3.25392	0.0780318	0.354749
Cd27	0.263745	4.93126	3.23989	0.0786541	0.35658
Stard3	-0.226623	5.40287	3.23191	0.0790102	0.357197
Lamp2	-0.243557	5.24672	3.21679	0.0796908	0.358163
Tmem86a	-0.511859	3.24193	3.21087	0.0799587	0.358163
Prlr	0.777774	2.03944	3.20715	0.0801279	0.358163
Cx3cl1	1.43862	0.831949	3.20285	0.0803238	0.358163
Slc25a23	-0.61344	2.62572	3.20277	0.0803274	0.358163
H2-Aa	-0.117892	12.9635	3.17145	0.0817697	0.363595
Tnf	0.334762	4.14543	3.14603	0.0829621	0.367889
Herpud1	0.168541	7.05196	3.13518	0.083477	0.369164
Eno1b	-1.07947	1.22018	3.13018	0.0837155	0.369213
Dpp7	0.332423	4.22075	3.12155	0.0841288	0.37003
P2rx4	-0.208616	5.79977	3.09293	0.0855157	0.374629
Sorbs2	0.643989	2.46897	3.08929	0.0856941	0.374629
Cpne3	0.308028	4.6562	3.08577	0.0858669	0.374629
Ccny	0.218998	5.48531	3.04035	0.0881312	0.382593
Srebf2	0.212537	5.50535	3.0397	0.0881638	0.382593
Cst3	0.140598	9.18141	3.02392	0.0889665	0.385047
Ap2a1	-0.235612	5.52083	3.00867	0.0899004	0.388054
Slc30a7	-0.381909	3.71981	2.99521	0.0904483	0.38845
Tmem107	0.603302	2.95217	3.01704	0.0905678	0.38845
Stk10	-0.178256	6.10202	2.99019	0.0907101	0.38845
Itgb2	0.217433	5.54737	2.9782	0.0913389	0.389103
Tmem243	0.132956	9.23685	2.97814	0.0913421	0.389103
Susd6	-0.240323	5.58797	2.97841	0.0921852	0.391666
Trem2	-1.06245	1.27035	2.94535	0.093087	0.394424
Tmem38b	0.633233	2.57819	2.94102	0.0933203	0.394424
Abcg1	-0.177109	7.34978	2.97262	0.0939498	0.396053
Tm2d1	0.173891	6.46944	2.91086	0.094963	0.399034
Zpbp2	-0.588876	2.60788	2.90749	0.0951486	0.399034
Snn	-0.155662	6.61094	2.89194	0.0960107	0.401612
Alg5	0.180869	6.10651	2.87529	0.096943	0.40368
Tnfrsf12a	-0.429089	3.22757	2.87423	0.0970027	0.40368
Slc36a1	0.750976	2.05736	2.85983	0.0978177	0.404763
Adgre1	0.717095	2.13623	2.85806	0.0979185	0.404763
Fabp5	0.545253	2.81382	2.85433	0.098131	0.404763
Itln1	1.14209	1.29116	2.85832	0.0982605	0.404763
Sptlc2	-0.269653	4.66033	2.83721	0.0991136	0.407244
Pkn1	-0.156698	6.60763	2.80846	0.100789	0.411915
Slc25a44	0.52255	2.99582	2.80649	0.100905	0.411915
Rab5b	-0.341897	3.97785	2.80468	0.101012	0.411915
Grn	0.178258	6.02195	2.79661	0.101489	0.412361
Trim13	0.709316	1.91252	2.79424	0.101629	0.412361
Tap2	0.18599	5.82663	2.76676	0.103276	0.415304
Dkkl1	0.364488	3.74934	2.76499	0.103383	0.415304
Timm17a	0.159819	6.97784	2.76328	0.103487	0.415304
Smdt1	0.151917	8.34859	2.77447	0.103718	0.415304
Snap29	-0.220143	5.34854	2.75741	0.103843	0.415304
Dnajc30	-0.213679	5.34724	2.75664	0.10389	0.415304
Pak2	-0.148513	6.78243	2.73961	0.104933	0.417966
Cd48	0.14576	8.21854	2.7389	0.105129	0.417966
Fkrp	-0.370052	3.68321	2.7332	0.105328	0.417966
Bbs2	0.551279	2.64376	2.70036	0.107381	0.425073
Melk	0.841539	1.84152	2.69137	0.108104	0.426891
Amigo1	-1.30481	0.758267	2.68313	0.108476	0.427322
Pilra	-1.05147	1.32449	2.67661	0.109047	0.42853
Col9a3	0.900838	1.48641	2.66656	0.109541	0.428674
Ruvbl2	-0.172969	6.15138	2.66536	0.109619	0.428674
Cacnb1	0.831292	1.82629	2.6614	0.109876	0.428674
Nfam1	-0.330301	3.87789	2.64733	0.110793	0.431214
Bst2	0.137841	7.51066	2.642	0.111142	0.431236
Zmpste24	-0.32591	4.25597	2.63589	0.111574	0.431236
Slc38a2	-0.137462	7.1304	2.63512	0.111595	0.431236
Slc20a2	-0.30018	4.13874	2.61745	0.112769	0.434735
Ppia	-0.335691	8.18346	3.09481	0.113647	0.437083
Il9r	0.157854	6.53756	2.59783	0.114089	0.437597
Pirb	-0.281093	4.67433	2.59442	0.11432	0.437597
S100a8	1.00878	1.19432	2.57888	0.11538	0.440615
Fcrl5	0.170708	6.14601	2.54943	0.117419	0.446511
Adam19	0.256846	4.84024	2.5451	0.117722	0.446511
Ptpn2	-0.178514	5.69708	2.54472	0.117749	0.446511
Mpc2	0.157826	7.03634	2.52569	0.119247	0.451137
Vamp8	0.133351	8.27793	2.51814	0.119632	0.451539
Stom	1.05858	1.29264	2.51509	0.120004	0.451893
Tspan3	0.301333	4.68546	2.51732	0.121333	0.455842
Tomm40	0.148763	6.71069	2.48674	0.1219	0.455921
Cd59a	0.522448	2.82452	2.48652	0.121916	0.455921
Ccrl2	0.764521	1.75695	2.48168	0.12227	0.456195
Csf1r	-0.706131	1.86537	2.46041	0.12384	0.46051
Pon3	0.418776	3.33475	2.45833	0.123995	0.46051
Tmem259	-0.134184	9.09422	2.45318	0.124776	0.460524
Selenop	-0.258622	4.92046	2.44366	0.125246	0.460524
Fads1	-0.702008	2.01193	2.43841	0.125488	0.460524
Pigq	-0.309147	4.00007	2.43804	0.125515	0.460524
Extl3	-0.353821	3.70693	2.43596	0.125673	0.460524
Pip5k1c	0.219452	5.12612	2.43399	0.125822	0.460524
Fam3a	-0.253061	4.64829	2.43185	0.125984	0.460524
H2-Q6	0.202624	6.39184	2.48954	0.126381	0.460937
Ly9	-0.179349	5.71735	2.41728	0.127095	0.461536
Lzts1	-0.65808	2.09499	2.41629	0.127171	0.461536
Car9	-1.09338	0.966481	2.41331	0.127399	0.461536
Slc25a13	0.667397	1.92817	2.40091	0.128356	0.462636
Vegfa	-1.10583	0.894324	2.39912	0.128494	0.462636
Vamp5	-0.263603	4.62785	2.3983	0.128557	0.462636
Ly6d	0.118088	12.0031	2.39298	0.128971	0.463098
Hyal2	0.562263	2.51832	2.3855	0.129555	0.463117
P2ry13	0.682742	2.03607	2.38236	0.129802	0.463117
Ezr	-0.1432	6.77505	2.38197	0.129832	0.463117
Ewsr1	0.139082	6.72049	2.36731	0.130989	0.466217
Sptssa	-0.136576	7.04372	2.35122	0.132272	0.469753
Ucp2	-0.124581	7.81441	2.33814	0.133325	0.472461
Mpv17	0.216853	5.09195	2.32835	0.13412	0.474242
Klk8	-0.848392	1.50269	2.29341	0.137003	0.483381
Mtm1	-0.448343	3.03677	2.28287	0.137886	0.485442
Slc2a6	0.32343	3.78944	2.26587	0.139325	0.489446
Cyp39a1	-0.737796	1.74139	2.25783	0.140011	0.489663
Elmo1	0.145552	6.60787	2.25598	0.14017	0.489663
Fcgrt	-0.284059	4.34845	2.25456	0.140291	0.489663
Bet1	0.214452	5.4047	2.24499	0.141347	0.492227
Pttg1ip	0.289915	3.98117	2.23902	0.141633	0.492227
Alg2	-0.476513	2.67559	2.23001	0.142417	0.493895
Pex3	0.174371	6.02377	2.22549	0.142812	0.49421
Nrg1	0.887937	1.26637	2.20241	0.144851	0.499972
Ctns	-0.526399	2.57791	2.1997	0.145094	0.499972
Ffar2	0.407373	3.39757	2.17714	0.147275	0.506414
H2-T23	-0.161314	8.22395	2.2412	0.148144	0.508325
Fcgr2b	0.116117	7.73808	2.1481	0.149785	0.512346
Golt1b	0.216262	5.2012	2.14634	0.149947	0.512346
Sdr42e1	0.572737	2.38202	2.1245	0.151989	0.518232
Creg1	0.160922	5.93642	2.11099	0.153268	0.519274
Casp1	0.161326	6.06401	2.10922	0.153436	0.519274
Slco3a1	0.537141	2.34035	2.10796	0.153557	0.519274
Spp1	-0.923591	2.77909	2.34475	0.153667	0.519274
Tax1bp1	-0.120668	7.81079	2.10442	0.153894	0.519274
Ctso	0.155966	6.47382	2.09644	0.154696	0.520616
Galnt6	-0.354713	3.45801	2.09234	0.155054	0.520616
Tomm22	-0.122169	7.15195	2.08745	0.155527	0.520616
Cox14	0.126995	7.88426	2.08408	0.155853	0.520616
Ptpra	-0.153302	5.99441	2.08363	0.155896	0.520616
H2-T10	0.25097	4.43268	2.07575	0.156664	0.521209
Ticam2	0.724557	1.68635	2.07307	0.156925	0.521209
Hspa8	-0.139886	8.05725	2.09284	0.157364	0.521209
Gh	0.827477	1.34424	2.06508	0.157708	0.521209
Fes	0.280321	4.12082	2.05903	0.158305	0.521209
Tmx3	-0.22153	5.06518	2.05538	0.158666	0.521209
Lair1	0.406538	3.04311	2.0553	0.158674	0.521209
Atp6v0b	0.111727	8.27506	2.05072	0.159129	0.521209
Calcrl	-0.44939	2.76932	2.05	0.1592	0.521209
Pigc	-0.234158	4.68111	2.04915	0.159285	0.521209
Azin2	1.02264	0.991226	2.03783	0.160416	0.523459
Ms4a1	-0.106895	9.59665	2.03374	0.160827	0.523459
Sfxn4	0.374925	3.23765	2.03066	0.161137	0.523459
Rab25	0.923218	1.05313	2.02632	0.161575	0.523459
Raf1	-0.208362	4.86085	2.02623	0.161585	0.523459
Cd164	0.154733	6.13179	2.01586	0.162638	0.524775
Vat1	0.611085	1.8947	2.01335	0.162895	0.524775
Iqce	0.277008	3.9722	2.01221	0.163011	0.524775
Ralbp1	0.125662	7.09848	2.00711	0.163533	0.524775
Plekhn1	0.339183	3.48958	2.00382	0.163871	0.524775
Gsn	-0.234352	4.50904	1.99929	0.164338	0.524775
Csk	-0.113053	7.58814	1.9971	0.164565	0.524775
Tmem175	-0.259362	4.1565	1.99697	0.164578	0.524775
Gng5	-0.180286	6.82702	2.06015	0.165033	0.525194
Sft2d2	0.230091	4.61033	1.98576	0.165743	0.526419
Dstyk	-0.388848	3.17507	1.9748	0.16689	0.527521
Nphp1	0.750435	1.45975	1.97194	0.167191	0.527521
Ubl3	-0.126952	6.77596	1.9675	0.167659	0.527521
Cd247	-0.240733	4.35428	1.96563	0.167857	0.527521
Tmem186	-0.358578	3.25656	1.96482	0.167943	0.527521
Slc35b2	0.150233	6.05303	1.96281	0.168155	0.527521
Cyth4	-0.139554	6.1594	1.9574	0.168731	0.527521
Gem	0.215217	4.90991	1.94994	0.169527	0.527521
Cox6a2	0.613517	2.11241	1.94895	0.169633	0.527521
Cox7b	0.117073	8.23119	1.94827	0.169706	0.527521
Lpar6	-0.228535	4.8281	1.94622	0.169927	0.527521
Cybb	0.114078	7.86302	1.94563	0.16999	0.527521
Dtna	0.763497	1.48425	1.93204	0.171456	0.531057
Traf4	-0.224494	4.60192	1.91987	0.172783	0.532745
Ergic2	0.139983	6.35275	1.91924	0.172853	0.532745
Soat1	-0.178929	5.57475	1.91802	0.172986	0.532745
Pla1a	1.05495	0.794578	1.90669	0.174234	0.535573
Tm2d3	0.160075	5.99568	1.89919	0.175067	0.537114
Crispld2	-1.09436	0.686947	1.86089	0.179389	0.549197
Mras	1.0003	0.897071	1.85834	0.179682	0.549197
Vcam1	0.345241	3.56806	1.8517	0.180445	0.550289
Il1rap	0.525139	2.20384	1.84934	0.180717	0.550289
Sez6	0.411894	3.01447	1.83999	0.181801	0.551725
Cox7c	-0.103376	8.43375	1.83687	0.182166	0.551725
Dnajb4	-0.316684	3.7233	1.8365	0.182209	0.551725
Slc35e4	0.915087	1.04915	1.83067	0.18289	0.552756
B3galnt2	-0.336431	3.60504	1.8266	0.183368	0.553171
Mapt	0.892949	1.13611	1.82163	0.183953	0.553908
Pla2g2d	0.380929	2.97681	1.81798	0.184384	0.554175
Ptov1	0.40004	3.06242	1.80516	0.185909	0.557204
Fcgr3	-0.390452	3.18283	1.80374	0.186078	0.557204
Fkbp11	0.250838	4.27682	1.79818	0.186745	0.558171
Necap2	0.127133	6.63944	1.79472	0.187161	0.558386
Inpp4a	-0.367212	3.26019	1.78111	0.188809	0.562269
Ceacam1	-0.233049	4.53776	1.76203	0.191148	0.568194
Npc2	0.10686	7.66742	1.75352	0.192203	0.569903
Sat1	0.108728	7.5599	1.75173	0.192426	0.569903
Krtcap2	-0.108089	8.25543	1.74693	0.193025	0.570593
Cox20	0.127676	7.79777	1.75656	0.193362	0.570593
Hsd11b1	0.170749	5.54499	1.73995	0.193899	0.570934
Acrbp	-0.292871	3.55009	1.73525	0.194492	0.570934
Tmbim4	0.124298	7.22422	1.73071	0.195066	0.570934
Cpa6	0.790832	1.38925	1.72835	0.195365	0.570934
Alk	0.980848	0.861813	1.72749	0.195473	0.570934
Slc2a3	-0.350003	3.17741	1.72659	0.195588	0.570934
Acp2	-0.412813	2.84579	1.71998	0.196429	0.572358
Btn2a2	1.08337	0.791252	1.7108	0.197605	0.574754
Aimp1	0.115976	7.04127	1.70244	0.198684	0.576858
Wfs1	0.649304	1.52579	1.69723	0.199359	0.577274
Dnajc18	-0.2697	4.01434	1.69585	0.199538	0.577274
S1pr3	0.808561	1.27349	1.68598	0.200827	0.57968
Mfng	-0.141422	5.98492	1.68402	0.201084	0.57968
Tmem106b	0.185307	5.05458	1.67327	0.202502	0.582733
Pdk1	-0.202684	4.72851	1.66418	0.20371	0.584319
Ramp3	-0.737013	1.29268	1.66133	0.204091	0.584319
Zdhhc12	0.196574	4.64631	1.66101	0.204134	0.584319
Slc25a39	0.120674	6.7796	1.65367	0.205118	0.585652
Wdr83os	-0.136289	6.06224	1.65216	0.205321	0.585652
Retn	1.45225	1.21942	1.76191	0.20657	0.58818
Igf1r	-0.442453	2.5689	1.63721	0.207347	0.589359
Bmpr2	0.443271	2.63866	1.6339	0.207799	0.589612
Hacd2	-0.153415	5.58948	1.62985	0.208352	0.59015
Samm50	0.123115	6.40149	1.62221	0.209403	0.592092
Dag1	-0.345242	3.18398	1.60712	0.211497	0.594827
Il10rb	-0.156198	6.78527	1.64159	0.211879	0.594827
Itga4	0.109349	7.12012	1.60335	0.212025	0.594827
Kcnab1	-0.580686	1.82348	1.60185	0.212235	0.594827
Timmdc1	-0.21097	4.58937	1.60045	0.212431	0.594827
Rab2b	-0.278266	3.73684	1.59901	0.212633	0.594827
Btf3	-0.283652	6.92463	1.8019	0.212936	0.594827
Gpr65	-0.259378	3.81354	1.57927	0.215429	0.600012
Mogat1	-0.766158	1.2725	1.57856	0.215531	0.600012
Ripk1	0.230338	4.28735	1.5756	0.215955	0.600162
Ifitm3	0.187864	5.01707	1.55663	0.218692	0.606729
Tmem106a	0.441837	2.4678	1.54464	0.220445	0.609367
Clstn1	0.647954	1.71564	1.54403	0.220533	0.609367
Cd300a	-0.653484	1.488	1.53819	0.221394	0.609367
Cyth2	0.146099	5.71228	1.53763	0.221477	0.609367
B3galt2	0.702014	1.43372	1.53503	0.221862	0.609367
Gpi1	-0.220191	6.99823	1.67474	0.221895	0.609367
Mfsd10	-0.145479	5.7482	1.52304	0.223644	0.613133
Vmp1	-0.174448	5.22528	1.51836	0.224346	0.61393
Erlin2	-0.374943	2.87859	1.51368	0.225049	0.61393
Errfi1	-0.466988	2.22087	1.51354	0.22507	0.61393
Tyrobp	0.139777	6.52379	1.51259	0.226263	0.61615
Cnih4	0.115655	6.75633	1.4995	0.227199	0.616399
Lman2l	-0.200572	4.87236	1.49677	0.227615	0.616399
Htra2	0.132107	6.12456	1.49639	0.227672	0.616399
Slc17a5	-0.226342	4.35186	1.49507	0.227874	0.616399
Unc50	-0.117226	6.47918	1.4861	0.229253	0.619096
Dbn1	0.795127	1.02373	1.48177	0.22992	0.619177
Ssx2ip	0.460036	2.30341	1.48046	0.230124	0.619177
Cyb5d2	0.421728	2.56241	1.47843	0.230437	0.619177
Ptpa	-0.150923	5.57352	1.47124	0.231556	0.619177
Ccdc107	0.115398	6.49489	1.47019	0.23172	0.619177
B4galt3	-0.199928	4.73839	1.47006	0.231741	0.619177
Slc16a7	0.486455	2.22001	1.4658	0.232407	0.619177
Cox11	0.196934	5.04343	1.46399	0.233145	0.619177
P2rx7	-0.496993	2.06319	1.4588	0.233507	0.619177
Tmx4	0.200826	4.66101	1.4525	0.234503	0.619177
Slc38a10	0.202079	4.54784	1.44838	0.235158	0.619177
Dipk2a	0.526608	2.00597	1.44819	0.235188	0.619177
Cyp20a1	0.313611	3.24577	1.44639	0.235475	0.619177
Tcirg1	0.180208	4.96264	1.4463	0.235489	0.619177
Cldn10	0.270818	3.72704	1.44383	0.235882	0.619177
Coa3	0.0916388	8.33469	1.44081	0.236366	0.619177
Tgoln1	0.133659	5.88751	1.44006	0.236487	0.619177
Ang	0.890197	1.05074	1.43794	0.236963	0.619177
Yipf6	-0.223759	4.15874	1.43643	0.237069	0.619177
Ksr1	0.373347	2.81024	1.43596	0.237144	0.619177
Drg1	0.114727	6.45258	1.43171	0.237829	0.619177
Derl3	-0.423044	2.59981	1.42907	0.238255	0.619177
Slc25a16	0.339143	3.1762	1.42846	0.238353	0.619177
H2-Q4	0.201006	4.81625	1.42467	0.238967	0.619177
Rnf149	-0.697057	1.26927	1.42395	0.239085	0.619177
Prrg4	-0.707198	1.24892	1.42234	0.239345	0.619177
Eno1	-0.170838	7.26844	1.50033	0.239759	0.619177
Atp2a3	0.127104	6.63302	1.41604	0.240683	0.619177
Rnf26	0.532513	1.82907	1.4121	0.241019	0.619177
Rasd1	0.638658	1.58969	1.41042	0.241293	0.619177
Ext1	0.386921	2.95069	1.40932	0.241591	0.619177
Atf4	0.10392	7.10385	1.40431	0.2423	0.619177
Csnk1d	0.138497	5.64541	1.40377	0.24239	0.619177
Il7r	-0.525958	2.04916	1.40278	0.242553	0.619177
Cask	0.6104	1.61033	1.40228	0.242635	0.619177
Pex11b	0.186397	5.10918	1.39806	0.243646	0.61929
Letmd1	-0.286759	3.39112	1.39591	0.243691	0.61929
Gzma	0.363323	2.82312	1.39512	0.243824	0.61929
Angpt2	0.609352	1.52805	1.39105	0.244502	0.620042
H13	0.10483	7.30397	1.38695	0.245188	0.620811
Cox6c2	-0.468795	2.1137	1.38281	0.245883	0.6216
Casp4	0.173369	4.93652	1.37874	0.246568	0.622363
Dnaja3	-0.239905	4.01694	1.36762	0.248454	0.626151
Lta	0.111976	6.66068	1.36003	0.249752	0.62751
Dgcr2	-0.230274	4.25258	1.35994	0.249767	0.62751
Serpine2	0.619917	1.84373	1.35896	0.250865	0.628352
Atp6v0c	-0.624528	1.53112	1.35349	0.250876	0.628352
Imp3	-0.129396	6.40501	1.34715	0.252196	0.630031
Agpat4	-0.221541	4.34588	1.34442	0.252447	0.630031
Rap1a	-0.100856	7.35039	1.33897	0.253397	0.630031
Cd7	-0.48934	2.2118	1.33861	0.253459	0.630031
Mark2	-0.154917	5.46874	1.33844	0.253488	0.630031
Ralb	0.270174	3.44041	1.33505	0.254082	0.630178
Tpst1	-0.196848	4.98013	1.33943	0.254452	0.630178
Plxdc1	0.729451	1.13568	1.32819	0.255287	0.630178
Dpm2	0.121037	6.56686	1.32559	0.255746	0.630178
Tmem138	0.181427	4.73375	1.32526	0.255805	0.630178
Plpp5	0.317187	3.15471	1.3234	0.256133	0.630178
Kifc3	0.642726	1.32002	1.32266	0.256265	0.630178
H2-Ab1	-0.0793543	13.6247	1.31802	0.257088	0.631214
Ehd3	0.386446	2.6495	1.31591	0.257464	0.631214
Slc25a1	0.16366	5.20932	1.30695	0.259068	0.633307
Gpr55	0.360832	2.75412	1.30678	0.259098	0.633307
Bap1	0.233447	3.96162	1.29741	0.260788	0.63648
Timp3	0.870079	0.828641	1.29235	0.261706	0.636683
Wwp1	0.194753	4.57614	1.29161	0.261841	0.636683
Kit	0.74193	0.991973	1.29047	0.262048	0.636683
Fdft1	0.317267	3.35248	1.28225	0.263683	0.639698
Capn2	0.252032	3.78735	1.27445	0.264988	0.641653
Ms4a4a	-0.736187	1.13713	1.27275	0.265304	0.641653
Scyl2	0.290659	3.28473	1.27074	0.265675	0.641653
Cybc1	-0.128669	5.85557	1.26544	0.26666	0.643061
Slc25a12	-0.209714	4.22629	1.26222	0.267262	0.643061
Bbs4	0.306379	3.28356	1.26123	0.267447	0.643061
Tmem170	-0.472406	2.06313	1.25531	0.268556	0.644224
Abcg3	0.352178	2.86123	1.25442	0.268724	0.644224
Tgfbr1	0.150522	5.40167	1.24926	0.269697	0.645603
Arl4c	-0.356948	2.81301	1.24264	0.270953	0.647654
Itm2a	-0.188463	4.74857	1.23792	0.271853	0.648849
Atp2b4	0.766361	0.991343	1.23245	0.2729	0.649367
Nfe2l1	-0.1298	5.69732	1.23198	0.27299	0.649367
Gsk3b	-0.125132	5.93547	1.2294	0.273487	0.649367
Gde1	0.123316	5.74095	1.22845	0.27367	0.649367
Pex13	-0.208284	4.37139	1.21236	0.276791	0.655707
M6pr	0.123407	6.09133	1.21053	0.27715	0.655707
Tmem79	-0.646064	1.70553	1.21397	0.278795	0.658502
Bmpr1a	0.84312	0.830394	1.20039	0.279143	0.658502
Npr2	-0.590582	1.45997	1.19799	0.279619	0.658666
Ybx1	0.0961682	9.04543	1.19263	0.281423	0.66178
Ncln	-0.205421	4.17411	1.18432	0.282343	0.66178
B3gnt7	-0.414148	2.53561	1.18211	0.282891	0.66178
Maea	0.152469	5.06349	1.18141	0.282928	0.66178
Sfxn3	0.251358	3.65036	1.18115	0.282979	0.66178
Dgat1	-0.243568	3.64492	1.17745	0.283726	0.661977
Slc25a20	0.184315	4.41561	1.17669	0.283879	0.661977
Lefty1	-0.656733	1.22341	1.1744	0.284342	0.662104
Atp1b3	-0.108876	6.22561	1.16399	0.28646	0.666081
Pdia6	-0.0827698	7.97961	1.15901	0.287479	0.667493
I830077J02Rik	0.67731	1.10691	1.15667	0.28796	0.667655
Ugcg	-0.144072	5.39063	1.15078	0.289175	0.669517
Itgb7	-0.126715	5.7582	1.13981	0.291457	0.673839
Stoml2	0.102776	6.69707	1.13411	0.29265	0.675635
Cd8b1	0.0967909	6.73938	1.12225	0.295157	0.677775
Prkacb	0.139889	5.29733	1.12149	0.295318	0.677775
Slc1a5	0.109	6.21098	1.11844	0.295967	0.677775
Cd83	0.0886119	7.68901	1.11642	0.2964	0.677775
Arl6	0.414206	2.48329	1.11622	0.2965	0.677775
Ms4a6b	0.146091	5.19192	1.11435	0.296841	0.677775
Prkcd	-0.109276	6.31185	1.11223	0.297297	0.677775
Ccl4	0.423511	2.46543	1.11223	0.297498	0.677775
Tspan17	-0.22223	4.00737	1.11124	0.297508	0.677775
Cd9	0.165821	5.09106	1.11067	0.297753	0.677775
Scarb2	-0.166639	4.67362	1.10351	0.299175	0.680058
St14	0.237072	3.7187	1.10078	0.299765	0.680446
Nxpe2	0.219565	3.88247	1.09227	0.301619	0.683698
Armcx3	0.652486	1.38603	1.08973	0.302297	0.68428
Clcc1	0.163511	4.7899	1.08647	0.302889	0.684665
Plgrkt	-0.0934279	7.08575	1.08056	0.304194	0.686033
Cyth3	-0.336376	2.73508	1.0799	0.30434	0.686033
Slc25a5	0.0791293	9.19988	1.07629	0.30514	0.686882
Slc66a2	0.148635	5.13163	1.06642	0.307341	0.68965
Cmtm8	0.605229	1.43333	1.06595	0.307447	0.68965
Cyc1	0.0818026	7.88145	1.06507	0.307644	0.68965
Cystm1	-0.566825	1.46209	1.06125	0.308503	0.69062
Eno2	0.705175	0.96144	1.05709	0.309442	0.691768
Vamp7	0.208814	4.12802	1.05196	0.310605	0.693327
Dse	0.683041	1.18794	1.04849	0.311395	0.693327
Adam30	-0.81553	0.764413	1.04419	0.312379	0.693327
Tmem126a	0.0788424	7.74824	1.04178	0.312931	0.693327
Cisd2	-0.0941134	6.82304	1.04007	0.313323	0.693327
Agpat5	0.162277	4.64853	1.0395	0.313454	0.693327
Armcx2	0.372475	2.68356	1.03888	0.313716	0.693327
Laptm5	-0.0771491	8.76283	1.03236	0.315103	0.693327
Glul	-0.147952	4.90678	1.02866	0.315962	0.693327
Cdk5r1	0.409457	2.15457	1.02865	0.315964	0.693327
Ptges2	-0.184402	4.29161	1.02841	0.31602	0.693327
Nxpe3	-0.173202	4.62528	1.02677	0.316403	0.693327
Bak1	-0.226456	3.65583	1.02455	0.316921	0.693327
Yipf5	-0.12144	5.73957	1.02436	0.316964	0.693327
Frmd8	-0.203109	3.92985	1.02291	0.317304	0.693327
Dad1	0.0782667	8.8796	1.0228	0.317329	0.693327
Tmem101	-0.205735	3.92308	1.02249	0.317401	0.693327
Gpm6b	-0.45733	1.75616	1.01845	0.318348	0.694353
Ptprf	0.40458	2.26142	1.01684	0.318727	0.694353
Sphk2	0.25212	3.32978	1.01017	0.320302	0.696851
Ntrk3	0.239586	3.43813	1.00626	0.321231	0.697691
Ccdc134	-0.191664	4.13544	1.00413	0.321738	0.697691
Ttc7b	0.31396	2.71977	1.00197	0.322251	0.697691
Lman1	0.153015	4.88513	1.00065	0.322567	0.697691
Slc16a1	-0.409129	2.18886	0.999397	0.322867	0.697691
Sema4a	0.523244	1.52417	0.996775	0.323496	0.697691
Mpp1	-0.152004	4.97922	0.993466	0.324291	0.697691
Paf1	-0.127435	5.39906	0.992515	0.324521	0.697691
Camk2d	-0.078588	8.0004	0.992362	0.324557	0.697691
Cib2	0.216224	3.8332	0.988153	0.325575	0.697798
Hacd1	0.596231	1.29376	0.987982	0.325616	0.697798
Got2	0.176956	4.66058	0.98728	0.325897	0.697798
Cxcl16	0.398075	2.30924	0.980709	0.327384	0.700058
Pag1	-0.103092	6.55827	0.973102	0.329247	0.700258
Uqcrfs1	0.0893108	8.11705	0.972981	0.32964	0.700258
Opn3	0.490118	1.60434	0.970506	0.329886	0.700258
Bcap29	0.120638	5.67774	0.969893	0.330037	0.700258
Tspan4	-0.49101	1.67334	0.969784	0.330064	0.700258
Trpv2	-0.149335	4.76128	0.969774	0.330066	0.700258
Fer	0.537795	1.58792	0.957758	0.333049	0.703774
Bbs7	0.727988	0.995181	0.956923	0.333257	0.703774
Btk	0.0941777	6.46246	0.956626	0.333331	0.703774
Pcsk7	0.13146	5.38591	0.955469	0.333621	0.703774
Synpr	0.518355	2.96857	1.00854	0.333891	0.703774
Canx	0.0850594	7.00855	0.952291	0.334418	0.703968
Zap70	0.359557	2.42068	0.949315	0.335166	0.704603
Chrnb1	-0.363296	2.25208	0.944354	0.336419	0.704603
Rasl10a	-0.375576	2.21136	0.943157	0.336722	0.704603
B3gnt5	-0.0913987	6.50042	0.939199	0.337727	0.704603
Atp6v1b2	0.149589	4.68693	0.937619	0.33813	0.704603
Mapkap1	0.102508	6.11543	0.937285	0.338215	0.704603
Snap23	-0.184961	4.20225	0.936318	0.338462	0.704603
Tex2	-0.431895	1.84652	0.935207	0.338745	0.704603
Vrk2	0.114641	5.77907	0.933933	0.339072	0.704603
Vopp1	-0.292058	2.78911	0.932972	0.339317	0.704603
Nkg7	-0.380237	2.20768	0.931775	0.339624	0.704603
Gabrb1	0.55628	1.37047	0.93059	0.339928	0.704603
Mgst1	0.183954	4.36438	0.924554	0.341483	0.706923
Phka1	-0.283862	2.96083	0.912592	0.344594	0.712454
Gnas	0.067718	9.82212	0.906542	0.346182	0.714826
Lpar4	0.567179	1.41861	0.901724	0.347454	0.715559
St6galnac3	-0.111517	5.62531	0.901563	0.347497	0.715559
Cds2	-0.122356	5.36933	0.900194	0.347859	0.715559
Pacc1	0.239714	3.24116	0.893947	0.349521	0.716977
Smpd2	-0.148502	4.61244	0.893002	0.349773	0.716977
Hsd17b12	0.165461	4.56307	0.891303	0.350228	0.716977
Slc35a1	-0.188323	3.89045	0.890256	0.350508	0.716977
Ank	0.431971	1.972	0.888762	0.350909	0.716977
Nampt	0.139322	4.99296	0.887679	0.351199	0.716977
Cdh12	0.707238	0.864244	0.882043	0.352718	0.717256
Gpr155	-0.336913	2.48023	0.88118	0.352951	0.717256
Tfpi	0.435844	1.82826	0.880598	0.353109	0.717256
Zdhhc2	0.504392	1.7342	0.880124	0.353529	0.717256
Afp	0.542558	1.50584	0.878986	0.353546	0.717256
Chst14	-0.392694	2.09225	0.871478	0.35559	0.719882
Cyb5r1	0.251082	3.54338	0.872231	0.355727	0.719882
Use1	-0.0761848	8.05977	0.867059	0.3568	0.720672
Parvg	-0.110753	5.77078	0.866312	0.357006	0.720672
Spin1	0.143706	4.92371	0.861892	0.358224	0.722232
Abhd12	-0.12415	5.56196	0.85678	0.359747	0.724404
H2-D1	0.0622306	11.6929	0.851688	0.361057	0.724493
Flot2	-0.285447	2.79944	0.849295	0.361727	0.724493
Usp14	0.156572	4.68031	0.847535	0.36222	0.724493
Akt1	0.120384	5.21217	0.847385	0.362262	0.724493
Emp3	0.071707	8.4099	0.847091	0.362344	0.724493
Lrrc59	-0.156527	4.69353	0.846123	0.362616	0.724493
Calr	-0.0724025	7.84264	0.845056	0.362916	0.724493
C1qb	-0.105897	6.06584	0.83633	0.365382	0.728521
Ilk	0.102947	5.84781	0.834044	0.366033	0.728921
Trim21	-0.201402	3.68525	0.831806	0.36667	0.7291
Ccl24	0.684481	0.960402	0.83058	0.367021	0.7291
Alg10b	0.213182	3.45053	0.817557	0.37077	0.735148
Ccdc90b	0.160335	4.44397	0.81645	0.371091	0.735148
Pdzd8	0.151368	4.69787	0.812107	0.372355	0.735148
Pdzd11	0.12569	5.47189	0.812395	0.372388	0.735148
Plxnc1	0.125194	5.03878	0.810795	0.372738	0.735148
Gpaa1	0.150332	4.39818	0.810214	0.372907	0.735148
Tmem192	0.0921423	6.14784	0.809091	0.373236	0.735148
Smpdl3a	0.123405	5.18388	0.804745	0.374511	0.736766
Cxcl10	0.266909	3.13461	0.800602	0.375733	0.737753
Ptk2	-0.279623	2.75585	0.799961	0.375922	0.737753
Hmgb1	-0.104952	7.31311	0.812194	0.376929	0.738835
Mtch1	-0.0862517	6.47648	0.794123	0.377654	0.739364
Tmem14c	-0.0934903	6.50432	0.791346	0.378482	0.740092
Tmem184b	0.168465	4.07962	0.789682	0.37898	0.740173
Lpl	0.379088	1.91353	0.780731	0.381672	0.744535
Xbp1	-0.0786783	7.16462	0.777509	0.382647	0.744775
Mfsd5	0.0992986	5.8252	0.777294	0.382712	0.744775
Scarb1	0.391723	2.14294	0.775288	0.383364	0.745149
Shisa4	0.611073	1.07995	0.767985	0.385552	0.747398
Pvr	0.208167	3.55151	0.76726	0.385775	0.747398
Slc25a22	0.209945	3.45722	0.766844	0.385903	0.747398
Folh1	0.82361	0.60871	0.764759	0.386645	0.747714
Tecr	0.0678037	8.10753	0.76332	0.386987	0.747714
Osbpl2	-0.194545	3.95712	0.749601	0.391352	0.755249
Efcab7	0.542307	1.25103	0.745036	0.392686	0.756922
Neu1	0.112173	5.2344	0.74195	0.393659	0.757377
H2-DMb1	0.0675999	7.71087	0.741333	0.393855	0.757377
Mtch2	-0.0745486	6.87758	0.734237	0.396109	0.760811
Ahi1	0.177585	4.02111	0.729628	0.397584	0.762573
Phka2	0.272224	2.7027	0.728019	0.3981	0.762573
Osbpl5	-0.230841	3.07818	0.726975	0.398436	0.762573
Dgkq	0.236146	3.06736	0.725228	0.398999	0.76275
Slc22a5	-0.505533	1.19383	0.71985	0.400739	0.764491
Ndufb8	0.0686851	8.02965	0.719495	0.400854	0.764491
Fcgr4	-0.573737	1.13927	0.712995	0.402973	0.764491
Tmed2	0.0960961	6.00966	0.711476	0.40347	0.764491
Znrf3	0.453181	1.50334	0.711396	0.403497	0.764491
B3gnt4	-0.502206	1.41213	0.710677	0.403734	0.764491
Vapb	-0.132552	4.90986	0.710653	0.40374	0.764491
Dbnl	-0.0747747	7.4387	0.710266	0.403867	0.764491
Gna13	0.0900039	6.01396	0.70941	0.404149	0.764491
Tnfrsf14	0.474102	1.46613	0.703508	0.406095	0.767279
Cd151	-0.232457	3.30482	0.701139	0.40688	0.767869
Slc2a8	0.260448	2.7834	0.698464	0.40777	0.768653
Erlin1	-0.210488	3.38634	0.687753	0.411361	0.773638
Vamp1	-0.156076	4.0892	0.687259	0.411528	0.773638
Tkt	-0.0859851	6.22026	0.684686	0.412398	0.773638
Zdhhc3	0.124651	4.72447	0.684583	0.412433	0.773638
Cox6a1	0.0641689	9.58718	0.683328	0.412858	0.773638
Vdac1	-0.108334	5.44832	0.682103	0.413274	0.773638
Rnf13	-0.123828	4.89953	0.680484	0.413825	0.773776
Tmco1	0.0777576	7.02414	0.674607	0.415833	0.776637
Slc2a9	0.327604	2.07135	0.666366	0.418675	0.780607
Tpst2	0.0740997	6.74101	0.663226	0.419765	0.780607
Acer3	0.269677	2.90437	0.663149	0.419875	0.780607
Asph	-0.447596	1.91473	0.669264	0.419883	0.780607
Fam20b	-0.120312	4.92457	0.659205	0.421167	0.780928
Ms4a6d	0.364569	1.90067	0.658744	0.421328	0.780928
Rhbdd3	-0.245169	2.86458	0.658256	0.421499	0.780928
Mri1	-0.108456	5.42576	0.654605	0.422781	0.782351
Sacm1l	-0.157627	3.95255	0.653324	0.423231	0.782351
Mpzl2	-0.637526	0.724507	0.649484	0.424587	0.783965
Jkamp	0.115969	5.25336	0.647647	0.425239	0.784275
Clec4n	-0.240633	2.96404	0.644077	0.426508	0.785724
Cd19	0.0592832	8.96142	0.639929	0.427991	0.787481
Aplp2	0.154161	4.86219	0.644031	0.428848	0.787481
Gpam	-0.302322	2.52654	0.63613	0.42938	0.787481
Plpp3	-0.183458	3.61681	0.635999	0.429403	0.787481
Fxyd2	-0.424699	1.41835	0.632165	0.430787	0.788717
Slc25a40	-0.255248	2.66877	0.631443	0.431049	0.788717
Ints2	0.167534	3.90811	0.629163	0.431876	0.789341
Sorbs1	0.378081	1.7586	0.62672	0.432765	0.789716
Pi4ka	-0.104739	5.29713	0.625854	0.433081	0.789716
Fzd5	-0.481914	1.29695	0.6223	0.434381	0.789716
Slc38a1	0.0757265	6.50684	0.621848	0.434547	0.789716
Slc39a6	0.219187	3.32927	0.620902	0.434894	0.789716
Slc40a1	-0.33874	1.84978	0.620612	0.435	0.789716
Slc39a9	0.177827	3.71492	0.618799	0.435668	0.790043
Slc31a1	0.113238	5.16032	0.615275	0.436969	0.790724
Sting1	0.0815117	6.45464	0.610204	0.438851	0.790724
Slc52a2	0.156648	3.94578	0.609969	0.438939	0.790724
Nrg4	-0.439987	1.60311	0.608366	0.439818	0.790724
Megf9	-0.436132	1.48102	0.601449	0.442132	0.790724
Bax	0.0814624	7.87222	0.608562	0.442195	0.790724
Slc25a10	-0.202836	3.29404	0.60083	0.442366	0.790724
Sytl1	0.40272	1.75139	0.600711	0.44241	0.790724
H2-Eb1	-0.0534652	12.296	0.599979	0.442686	0.790724
Esr1	-0.436485	1.4968	0.599873	0.442727	0.790724
Tmem39a	-0.178157	3.45941	0.599496	0.442869	0.790724
Vamp4	0.0956908	5.97922	0.599187	0.443257	0.790724
Bcl2l13	0.181566	3.58977	0.59716	0.443753	0.790724
Tnfrsf18	-0.0888143	5.7694	0.597155	0.443755	0.790724
Prkaca	-0.144272	4.23986	0.595568	0.444357	0.790724
Ifngr2	0.067258	6.79728	0.595018	0.444566	0.790724
Leprotl1	0.10748	5.11634	0.593914	0.444986	0.790724
Tmem234	0.0620704	7.85476	0.592386	0.445569	0.790724
Tspan14	-0.167047	3.94591	0.591524	0.445898	0.790724
Nf2	0.153865	3.94564	0.591022	0.446089	0.790724
Chst12	0.10889	5.20881	0.586127	0.447967	0.790724
Dhrs3	0.229722	2.92613	0.585497	0.448209	0.790724
Tmed7	-0.0884838	5.64888	0.582966	0.449186	0.790724
Rnf24	-0.424339	1.32217	0.582491	0.449369	0.790724
Cd200	0.0922761	5.75247	0.582424	0.449395	0.790724
Ahcyl1	-0.126591	4.6435	0.582217	0.449475	0.790724
Osm	0.224453	3.08574	0.576223	0.451803	0.790724
Chst7	0.373768	1.79322	0.57612	0.451843	0.790724
Slc35e3	-0.48429	1.22571	0.575014	0.452275	0.790724
Chp1	-0.136154	4.33973	0.574973	0.452291	0.790724
Vegfb	0.125532	4.92005	0.573805	0.452834	0.790724
Rab22a	0.102819	5.08912	0.572614	0.453214	0.790724
Plscr3	0.171167	3.60575	0.572411	0.453294	0.790724
Pigf	-0.144959	4.30354	0.572218	0.453369	0.790724
Ormdl2	-0.0810853	6.09265	0.570083	0.454208	0.790724
Galnt10	-0.1751	3.6022	0.568331	0.454898	0.790724
Map7	0.144638	4.11859	0.567026	0.455413	0.790724
Mif	0.0622364	8.21521	0.566841	0.455486	0.790724
Napsa	-0.053591	9.37784	0.566593	0.455584	0.790724
Rab39b	0.396825	1.4147	0.565309	0.456091	0.790724
Tmem168	0.0997026	5.75828	0.565474	0.456401	0.790724
Tmed5	-0.0749782	6.78099	0.564265	0.456505	0.790724
Cd63	-0.14766	4.0774	0.561182	0.45773	0.792001
Stim1	-0.104241	4.95217	0.556329	0.459669	0.794508
Podxl2	0.388757	1.52271	0.553702	0.460724	0.795485
Lifr	-0.319229	1.93637	0.551829	0.461479	0.795804
Sun2	0.0981247	5.28223	0.550811	0.46189	0.795804
Prkar1a	0.0601696	7.81119	0.546014	0.463835	0.797604
St3gal3	-0.21895	2.96789	0.54581	0.463918	0.797604
Ssr4	0.0614688	7.48463	0.543836	0.464722	0.798142
Cd3e	0.103435	5.07016	0.540008	0.466289	0.799986
Rnase6	-0.0584185	7.88135	0.537189	0.467447	0.801127
Cd24a	-0.0584538	7.90928	0.535368	0.468199	0.801258
Prr7	-0.367074	1.81717	0.533681	0.468937	0.801258
Abhd16a	-0.0945924	5.30515	0.532428	0.469415	0.801258
Mfsd14b	-0.143361	4.06931	0.532227	0.469499	0.801258
Gbp2b	-0.513566	0.930743	0.530386	0.470264	0.801721
Calu	0.192676	3.16153	0.528746	0.470947	0.802042
Dvl2	-0.163613	3.71843	0.524645	0.472662	0.803198
Aqp11	0.118131	4.54282	0.52417	0.472861	0.803198
B2m	0.0524722	12.1529	0.523579	0.47311	0.803198
Slc5a3	-0.292742	2.02187	0.520548	0.474386	0.804523
Nrxn3	0.451687	1.10963	0.517504	0.475674	0.805864
Pex2	-0.094369	5.30944	0.51539	0.476571	0.806543
Mpdu1	-0.090381	5.34499	0.511939	0.478042	0.806558
Nae1	-0.0836169	5.65953	0.511777	0.478111	0.806558
Igll1	0.268725	2.39603	0.510478	0.478667	0.806558
C1qc	0.0842503	6.03647	0.509798	0.478959	0.806558
Sec61g	-0.10507	4.90915	0.508748	0.479409	0.806558
Kdelr1	-0.0791689	5.87428	0.50738	0.479997	0.806558
Itgb1bp1	0.080484	6.38169	0.503473	0.481911	0.806558
Clptm1	0.096868	5.09533	0.498753	0.483734	0.806558
Cd5l	0.469649	0.962658	0.496688	0.484635	0.806558
Slc12a4	-0.264743	2.24628	0.496201	0.484848	0.806558
Prkar2a	0.187105	3.41246	0.494762	0.485479	0.806558
Tnfrsf1b	0.195206	2.99472	0.493376	0.486087	0.806558
Ormdl3	-0.106996	4.7741	0.492772	0.486353	0.806558
Mospd2	0.180985	3.55859	0.492064	0.486664	0.806558
Cldnd1	0.108512	5.18757	0.492063	0.486914	0.806558
Csn3	0.583345	0.647822	0.491064	0.487105	0.806558
Atp11b	-0.07697	5.95577	0.490896	0.487179	0.806558
Entpd6	-0.135724	3.99582	0.49063	0.487297	0.806558
Fgr	-0.105102	4.94283	0.489795	0.487665	0.806558
Il6ra	0.0948612	5.20788	0.489431	0.487826	0.806558
Ubxn8	0.108181	4.87035	0.489166	0.487943	0.806558
Slc7a5	0.2973	2.06402	0.489129	0.487959	0.806558
Syt13	0.380299	1.50252	0.488586	0.4882	0.806558
Trp53i13	-0.0971103	5.05198	0.487893	0.488507	0.806558
Ndufb3	-0.060458	7.69077	0.486044	0.489328	0.806833
Ifnar2	-0.113468	4.98442	0.485581	0.489716	0.806833
Dnase1l3	-0.221076	2.79028	0.48373	0.490358	0.806833
Ager	-0.300804	1.93195	0.483049	0.490662	0.806833
Cox6c	0.0628937	9.31776	0.482767	0.491847	0.807964
Stx12	-0.165213	3.43221	0.471594	0.495822	0.812798
Stx6	-0.0951304	5.14577	0.471015	0.496085	0.812798
Nceh1	0.117953	4.41504	0.466542	0.498127	0.812798
Saysd1	0.0987117	5.49562	0.466433	0.498709	0.812798
Nlgn1	0.387908	1.48197	0.464047	0.499272	0.812798
Slc25a17	0.105085	4.86807	0.463473	0.499536	0.812798
Yif1b	0.0706174	6.48031	0.455036	0.503446	0.812798
Gnai3	-0.0966221	5.15127	0.45474	0.503584	0.812798
Nras	0.0805095	5.91934	0.454387	0.503749	0.812798
Foxred1	0.136539	3.80037	0.453546	0.504142	0.812798
Igf1	-0.134892	3.99035	0.453134	0.504335	0.812798
Gphn	-0.158133	3.43952	0.450571	0.505537	0.812798
Manea	-0.13903	3.90053	0.450245	0.50569	0.812798
Sdhd	0.0681942	6.4144	0.450014	0.505799	0.812798
Crisp1	-0.325698	2.36602	0.454841	0.506152	0.812798
Slc4a2	0.138423	3.932	0.448903	0.506322	0.812798
Zmynd19	0.111794	4.54571	0.448465	0.506528	0.812798
Lsr	0.431259	1.16074	0.44813	0.506686	0.812798
Tcn2	-0.216861	2.94607	0.448014	0.506778	0.812798
Esyt2	-0.140859	3.87992	0.447581	0.506946	0.812798
Lrat	0.456259	0.959526	0.447197	0.507127	0.812798
Slc7a6	0.170178	3.32919	0.446052	0.507669	0.812798
Gabbr1	0.170398	3.36726	0.445378	0.507988	0.812798
Mia2	-0.0581611	7.11473	0.444572	0.50837	0.812798
Lancl1	0.0837793	5.38217	0.441951	0.509617	0.812798
Msmo1	0.14705	3.68503	0.441559	0.509803	0.812798
Pcsk5	-0.445473	1.0491	0.440499	0.510309	0.812798
Mmgt1	0.185311	3.04663	0.439217	0.510923	0.812798
Edn1	0.522069	0.724235	0.43738	0.511803	0.812798
D11Wsu47e	-0.161728	3.3973	0.437227	0.511877	0.812798
Sec22c	-0.17145	3.27502	0.436594	0.512181	0.812798
Cdipt	-0.0703845	6.25335	0.435741	0.512591	0.812798
Pld2	0.310647	1.84804	0.435604	0.512657	0.812798
Ptk2b	-0.0641905	6.46117	0.434957	0.512969	0.812798
Ehd2	0.260302	2.19167	0.434833	0.513029	0.812798
Rnpep	0.112408	4.4531	0.43382	0.513518	0.812798
Tspan5	0.20655	2.86706	0.433782	0.513536	0.812798
Dhrs4	0.0894659	5.17514	0.433156	0.513839	0.812798
Adgrb3	0.357291	1.43546	0.432158	0.514322	0.812798
Man1b1	-0.144099	3.69066	0.427338	0.516666	0.813802
Insr	0.134665	3.85004	0.427298	0.516685	0.813802
Dhcr24	0.321193	1.58705	0.426951	0.516855	0.813802
Sgcb	0.158618	3.38496	0.426731	0.516962	0.813802
Ei24	-0.152658	3.83535	0.42554	0.517617	0.813896
Tgfbr2	0.061806	6.71152	0.42456	0.518025	0.813896
Csmd1	0.431714	1.02146	0.418589	0.520969	0.816001
Vcl	0.205372	2.80097	0.418109	0.521207	0.816001
Crtap	-0.234606	2.51879	0.417922	0.521299	0.816001
Slc29a1	0.14274	3.77822	0.417212	0.521652	0.816001
Ncam1	0.53027	0.725675	0.416756	0.521878	0.816001
Gng4	0.458171	0.862811	0.41487	0.522818	0.816683
Rffl	0.180787	3.15073	0.411417	0.524545	0.818593
Ebp	-0.0691724	6.0515	0.409647	0.525434	0.819193
Stx18	0.109174	4.75263	0.406322	0.52713	0.821047
Litaf	-0.103742	4.64026	0.404687	0.52794	0.821369
Map3k7	-0.113668	4.34161	0.403884	0.528349	0.821369
Ghitm	0.0545295	7.61532	0.40287	0.528864	0.821384
Smo	0.321466	1.74264	0.401438	0.529594	0.821732
Selenot	-0.0831907	5.46503	0.399353	0.53066	0.822599
Higd1a	0.0668738	6.06662	0.397289	0.531719	0.823455
Xrn1	0.0685401	6.01082	0.395717	0.532529	0.823711
Aldh3a2	0.15637	3.44766	0.39347	0.53369	0.823711
Surf4	0.0705154	5.72545	0.392833	0.53402	0.823711
Palm	0.332635	1.47992	0.391715	0.5346	0.823711
Tmem140	-0.131821	4.05656	0.391634	0.534642	0.823711
Clec10a	0.432775	0.86267	0.390662	0.535147	0.823711
Leprot	0.100017	4.9169	0.388845	0.536094	0.823711
Sigirr	-0.0918838	4.83455	0.388509	0.536269	0.823711
Lrrc8d	0.127122	4.07177	0.387569	0.536761	0.823711
Nat2	-0.148432	3.58491	0.386647	0.537244	0.823711
Nsdhl	0.165382	3.27017	0.38596	0.537603	0.823711
Ms4a7	-0.147703	3.49883	0.384622	0.538307	0.823711
Cd8a	0.0687418	6.09763	0.384287	0.538483	0.823711
Cst7	-0.284834	1.85601	0.379783	0.540862	0.826572
Fcrla	0.0469405	9.35585	0.37827	0.541666	0.827022
Apoa2	0.556258	0.648872	0.375926	0.542984	0.828254
Chst10	-0.122104	4.12707	0.373604	0.54416	0.829201
Lmf2	0.149246	3.29915	0.371933	0.545057	0.829201
Tmem161b	0.116665	4.05235	0.371785	0.545137	0.829201
Erbb3	0.379105	1.13668	0.368354	0.54699	0.831129
Rer1	0.0513113	7.57875	0.367545	0.547429	0.831129
Epha5	0.324365	1.43815	0.365037	0.548793	0.832422
Zdhhc7	0.131716	3.89263	0.362068	0.550416	0.834104
Creb3l2	-0.213756	2.51006	0.357993	0.552659	0.834457
Ctsl	-0.112574	4.35107	0.357416	0.552978	0.834457
Cnst	-0.158799	3.42404	0.357336	0.553023	0.834457
Cdk5	-0.085757	5.35257	0.35731	0.553103	0.834457
Sema3d	-0.401253	0.959967	0.356891	0.553269	0.834457
Il2	-0.239769	2.11072	0.355795	0.553876	0.834457
Tusc3	0.0954378	4.58776	0.355087	0.55427	0.834457
Nipa1	0.417036	0.926125	0.354201	0.554762	0.834457
Kcnab2	0.0996192	4.71605	0.349172	0.557575	0.837271
Pomk	-0.207383	2.35462	0.349013	0.557664	0.837271
B3gnt3	0.459417	0.863568	0.34388	0.560564	0.840846
Tomm70a	-0.0714797	6.06524	0.34305	0.561238	0.841079
Adgre5	-0.0728849	5.57382	0.339014	0.56334	0.842009
Vasp	-0.0513044	7.08058	0.338845	0.563438	0.842009
Rabac1	-0.0453344	8.30628	0.338554	0.563604	0.842009
9530068E07Rik	0.0913572	4.81229	0.337415	0.564259	0.842009
Creld1	-0.181702	2.7007	0.337079	0.564452	0.842009
Rpgrip1	0.0716637	5.67944	0.333159	0.566717	0.844611
Atp2a1	0.307277	1.48016	0.330946	0.568003	0.845751
Oscp1	0.324215	1.34509	0.328598	0.569374	0.846848
Pik3cg	-0.0913119	5.13557	0.32711	0.570618	0.846848
Kdsr	-0.119705	3.76205	0.32535	0.571282	0.846848
Serpinf1	0.313508	1.32192	0.323812	0.57219	0.846848
Lmbr1	-0.346326	1.13805	0.32234	0.573061	0.846848
Aifm2	0.296099	1.78109	0.321794	0.573483	0.846848
Srprb	0.0870703	4.76813	0.321607	0.573496	0.846848
Emc3	-0.0652456	5.8983	0.321521	0.573547	0.846848
Il18bp	-0.13616	3.50684	0.320743	0.57401	0.846848
Ssr1	0.0551789	6.27193	0.319767	0.574591	0.846848
H2-K1	0.0395651	10.8943	0.319159	0.574953	0.846848
Coro1c	-0.118073	3.95416	0.318796	0.57517	0.846848
Oas1c	0.146188	3.29154	0.318207	0.575523	0.846848
Dnajc4	-0.084247	5.0981	0.316847	0.576337	0.847278
Cd2	0.0475093	8.16308	0.315189	0.577333	0.847403
Pgrmc2	0.0871052	4.75521	0.314223	0.577915	0.847403
Ifitm2	0.316509	1.43944	0.314101	0.577988	0.847403
Cox7a1	0.277954	1.60339	0.312418	0.579005	0.848128
Tmub2	-0.0934235	4.46881	0.309901	0.580533	0.849059
Actn1	0.156137	3.29499	0.309648	0.580687	0.849059
Coq8b	-0.133303	3.47513	0.307097	0.582244	0.850452
B4galt7	0.106492	4.32482	0.306373	0.582688	0.850452
Slc50a1	-0.0471374	7.66689	0.30463	0.583759	0.851249
Cd4	-0.112073	3.86206	0.302965	0.584785	0.851479
Sympk	-0.107369	4.41622	0.302892	0.584966	0.851479
Rarres2	-0.373174	0.894485	0.299409	0.58699	0.85366
Acsl4	-0.105376	3.99766	0.294111	0.590307	0.856211
Oas1b	0.188397	2.83902	0.29421	0.590399	0.856211
Emd	-0.0587982	5.96125	0.293185	0.59089	0.856211
Ppp5c	0.0616183	5.81216	0.291129	0.592191	0.856211
Igkv12-41	-0.314577	1.34583	0.290878	0.592349	0.856211
Gpr68	-0.360814	1.0246	0.290785	0.592408	0.856211
Catsper2	-0.194852	2.45994	0.290611	0.592519	0.856211
Tmem11	0.0611116	6.02051	0.289283	0.593363	0.856211
Atg9a	-0.243213	2.07412	0.28908	0.593492	0.856211
Spata6	0.133596	3.83805	0.28857	0.594427	0.856798
Cln8	0.429314	0.800203	0.286351	0.595235	0.857202
Hyal1	0.14474	3.23993	0.285189	0.595981	0.857515
Cd47	-0.0390627	9.05423	0.283615	0.596993	0.858211
Smim8	-0.0620062	5.93299	0.280843	0.598786	0.859629
Rnf121	0.096824	4.44108	0.280454	0.599039	0.859629
Rab18	0.0776882	5.06356	0.277658	0.60086	0.860558
Prg2	-0.343127	1.48535	0.279062	0.601019	0.860558
Il17ra	0.0553582	6.05219	0.277021	0.601277	0.860558
Gpr174	-0.0579406	5.88743	0.275382	0.602351	0.861336
Msn	-0.0417032	8.12849	0.273885	0.603337	0.861956
Lysmd3	-0.118681	3.84548	0.273111	0.603847	0.861956
Tmco6	-0.121644	3.75812	0.271313	0.605038	0.862787
Gng10	-0.347183	1.02047	0.270141	0.605816	0.862787
Lpar2	-0.203219	2.05233	0.269474	0.60626	0.862787
Clptm1l	-0.0689365	5.18996	0.268564	0.606867	0.862787
Agtrap	0.0977227	4.23277	0.267024	0.607896	0.862787
Bnip1	0.0593012	5.88787	0.266823	0.608031	0.862787
Efnb1	0.269815	1.54795	0.266645	0.60815	0.862787
Coq2	0.0703357	5.22047	0.264784	0.609402	0.863807
Slc30a5	-0.0652531	5.22897	0.261002	0.61196	0.866221
Mospd1	-0.207395	2.33044	0.26042	0.612356	0.866221
Tfrc	0.120017	3.43813	0.259337	0.613095	0.866221
Atp8b2	0.114128	3.60717	0.259125	0.61324	0.866221
Yes1	-0.244158	1.62759	0.257768	0.614168	0.866559
Rab7	0.051458	6.39234	0.256939	0.614737	0.866559
Tmem33	-0.0674644	5.494	0.256427	0.615088	0.866559
Tacstd2	0.0874265	4.32408	0.254676	0.616294	0.866559
Pdpk1	0.0665157	5.19114	0.254096	0.616695	0.866559
Chid1	-0.114453	3.8742	0.25373	0.616948	0.866559
Abi2	0.219086	1.98568	0.25288	0.617537	0.866559
Plpp2	-0.236286	1.90159	0.250747	0.61902	0.866559
Arl13b	0.0798312	4.77107	0.250676	0.61907	0.866559
Bin1	0.0378012	8.6769	0.250319	0.619319	0.866559
Kcnb2	0.324594	0.992972	0.250139	0.619444	0.866559
Cpq	-0.31216	1.16961	0.249507	0.619886	0.866559
Sumo1	0.0409908	7.63089	0.247837	0.621056	0.867448
Stx3	0.323326	1.27	0.244306	0.623605	0.870259
Cap1	-0.0468377	6.59972	0.24327	0.624282	0.870455
Plscr1	0.118729	3.62021	0.239989	0.626623	0.872969
Jup	0.251334	1.77724	0.236763	0.628996	0.874901
Gpr89	0.105259	3.83257	0.236564	0.629088	0.874901
Mgat1	-0.0501411	6.21052	0.232593	0.631974	0.878163
Bst1	0.296431	1.14129	0.231357	0.632878	0.878602
Acbd5	-0.073087	4.94584	0.230683	0.633373	0.878602
Reep4	-0.0820776	4.44392	0.229045	0.634578	0.879358
Fkbp8	0.0396629	7.35691	0.228472	0.635001	0.879358
Galnt12	0.100806	3.87568	0.22727	0.635891	0.879839
Csf2rb	0.0842247	4.56047	0.225966	0.636859	0.87987
H2-Eb2	-0.0495227	6.82443	0.225684	0.637223	0.87987
Cbarp	0.187878	2.21974	0.224711	0.637794	0.87987
Ndufb5	0.0400374	8.15243	0.224325	0.638082	0.87987
Alg12	-0.154605	2.85742	0.222772	0.639244	0.880725
Adck1	0.1601	2.58174	0.221941	0.639869	0.880837
Pak1	-0.305767	0.993845	0.219355	0.64182	0.882775
Sez6l2	0.336443	0.829169	0.216511	0.643983	0.884239
Braf	0.083137	4.4436	0.216095	0.644301	0.884239
Slc39a1	0.0855471	4.24355	0.215635	0.644652	0.884239
Tmem205	0.17618	2.41454	0.214606	0.645441	0.884239
Prickle3	0.110512	3.5252	0.213883	0.645996	0.884239
Bace1	-0.160625	2.70367	0.213664	0.646165	0.884239
Pemt	0.312537	0.992647	0.211315	0.647979	0.884239
Cdc42	0.0354831	8.16621	0.211266	0.648017	0.884239
Slco4a1	0.25505	1.37108	0.211177	0.648086	0.884239
Rack1	-0.0326027	9.88512	0.210376	0.648707	0.884239
Angptl4	-0.247625	1.58623	0.210066	0.648948	0.884239
Rtl8a	-0.27283	1.34495	0.209457	0.649423	0.884239
Olfml3	0.261011	1.32215	0.206186	0.651983	0.88488
Jagn1	0.0513634	5.98438	0.205218	0.652745	0.88488
Prkar2b	0.207343	1.85046	0.202673	0.65476	0.88488
Cklf	-0.043191	6.77043	0.202616	0.654805	0.88488
Tnfrsf21	0.316281	0.895764	0.200538	0.656462	0.88488
Srgn	0.0352744	9.39811	0.198914	0.657763	0.88488
Rtn4	0.0553097	5.74102	0.19865	0.657976	0.88488
Pip4p2	-0.1193	3.2787	0.198548	0.658058	0.88488
Fxyd5	0.0358061	7.95858	0.198132	0.658393	0.88488
Fgf13	-0.302711	0.93075	0.197712	0.658731	0.88488
H2-M2	-0.263409	1.21836	0.197424	0.658964	0.88488
Icos	-0.284989	1.0543	0.195659	0.660393	0.88488
Tmem9	0.0686595	4.83396	0.195271	0.660708	0.88488
Rnf185	-0.137558	2.93547	0.194659	0.661206	0.88488
Frmd3	-0.318491	0.934126	0.194519	0.661319	0.88488
Fyn	0.0443924	6.44565	0.194026	0.661721	0.88488
Rxylt1	0.0613735	5.02327	0.191729	0.663602	0.88488
Slc30a6	-0.0902538	3.83886	0.191607	0.663702	0.88488
Aph1b	0.27785	1.38907	0.191723	0.663785	0.88488
Tmem268	0.131006	3.03797	0.19131	0.663946	0.88488
Slc11a2	-0.141672	2.71625	0.191095	0.664123	0.88488
Tmem167b	0.0924333	3.71917	0.19024	0.664828	0.88488
Mgat5	-0.0813714	4.25467	0.188582	0.6662	0.88488
Ggt5	-0.338589	0.794043	0.188214	0.666506	0.88488
Lilra6	-0.152605	2.59711	0.187598	0.667018	0.88488
Tmem126b	0.0660542	4.957	0.18749	0.667108	0.88488
Gpr183	0.0412379	6.9153	0.187367	0.66721	0.88488
BC004004	0.0373515	6.95313	0.186254	0.668139	0.88488
Aig1	-0.089889	3.9426	0.185542	0.668735	0.88488
Bcs1l	-0.0868867	4.18143	0.184835	0.669328	0.88488
Syvn1	-0.050734	6.00563	0.18451	0.669601	0.88488
Tapbp	0.0386143	7.06651	0.183771	0.670222	0.88488
Slc10a1	0.287803	0.960444	0.183381	0.670551	0.88488
Pnpla8	0.0595776	5.11024	0.182933	0.67093	0.88488
Kras	-0.052645	5.95049	0.182045	0.671786	0.88488
Psen1	0.0756055	4.43001	0.181369	0.672255	0.88488
Cxcl11	-0.286953	0.990213	0.181161	0.672431	0.88488
Numb	0.0988603	3.62546	0.180656	0.672861	0.88488
Rrad	-0.0672093	4.91513	0.180567	0.672936	0.88488
Capn1	-0.0806644	4.28317	0.180409	0.673071	0.88488
Abhd2	0.0575438	5.27118	0.180171	0.673273	0.88488
Ppp2r1a	-0.0533193	5.83358	0.180158	0.673334	0.88488
Flrt3	0.308709	0.830368	0.179621	0.673743	0.88488
Lrfn5	-0.344414	0.793695	0.179471	0.673883	0.88488
Plxna4	0.259901	1.16332	0.177448	0.675606	0.886086
Tirap	0.12242	2.95131	0.177114	0.675893	0.886086
Atp1a1	0.0526239	5.48834	0.176297	0.676597	0.886293
Slc37a3	-0.144065	2.77556	0.175553	0.677241	0.886421
Ubiad1	-0.144718	2.44728	0.174735	0.67795	0.886634
Rab3d	0.139607	2.6265	0.171402	0.680859	0.888751
Gpr180	-0.0795044	4.21646	0.171074	0.681148	0.888751
Slc26a6	0.317651	0.829986	0.171002	0.681211	0.888751
Cd244a	0.145409	2.50631	0.167984	0.683878	0.891467
Cxcl9	-0.367226	0.567164	0.166985	0.684768	0.891467
Clic1	0.028931	9.81293	0.166429	0.685264	0.891467
Tmem263	0.0950346	3.41926	0.165469	0.686123	0.891467
Gpsm2	0.204103	1.62362	0.165195	0.686368	0.891467
Lpcat3	0.0649344	4.80536	0.164949	0.686589	0.891467
Klk1	-0.147857	2.46478	0.16422	0.687244	0.891605
Tomm20	0.0676192	4.73961	0.161204	0.689974	0.891767
Slc4a7	-0.0488007	5.67498	0.160631	0.690496	0.891767
Ostc	-0.0308475	7.71504	0.160182	0.690906	0.891767
Tchp	-0.0615087	4.66355	0.159469	0.691558	0.891767
Dcn	-0.256618	0.990233	0.159137	0.691862	0.891767
Galnt4	-0.14001	2.52363	0.159048	0.691944	0.891767
Tulp3	-0.134528	2.62455	0.158181	0.692741	0.891767
Sdf2	-0.0392298	6.36366	0.158055	0.692856	0.891767
Raph1	0.124696	2.69635	0.15784	0.693054	0.891767
Adipor2	0.0514496	5.33402	0.157422	0.69344	0.891767
Flt1	0.245301	1.11083	0.156699	0.694107	0.891767
Cyb5a	0.0389651	7.35943	0.156202	0.694813	0.891767
Ap2a2	0.0676348	4.71292	0.155916	0.694833	0.891767
Rab35	0.064569	4.68592	0.155266	0.695437	0.891767
Itm2b	0.0281646	9.75749	0.154567	0.696088	0.891767
Kcnh2	0.250194	1.1661	0.153868	0.69674	0.891767
Bdnf	0.262295	1.05137	0.153566	0.697023	0.891767
Yipf2	0.0819061	3.82975	0.152578	0.69795	0.891767
H2-M3	0.0354141	7.28034	0.152341	0.698172	0.891767
Fam241b	-0.196924	1.70307	0.152143	0.698359	0.891767
Sv2a	0.168038	1.9442	0.150854	0.699574	0.892617
Slc25a45	0.0727539	4.08426	0.149048	0.701288	0.893707
Pla2g6	-0.144904	2.40253	0.148794	0.70153	0.893707
Pdcd6ip	-0.0433084	5.73881	0.145805	0.704396	0.89598
Alg9	-0.117513	2.98499	0.144936	0.705236	0.89598
Rras	-0.046676	5.52463	0.144094	0.706052	0.89598
Ndst2	-0.116747	3.10863	0.143626	0.706541	0.89598
Tbcd	-0.090432	3.41559	0.143252	0.70687	0.89598
Zpbp	0.154656	2.22592	0.143021	0.707096	0.89598
Yipf1	0.0353449	6.61056	0.142937	0.707178	0.89598
Tspan13	0.0308332	7.33203	0.142313	0.707788	0.896053
Kcna3	-0.254125	1.14278	0.139219	0.710832	0.899206
Syngr1	0.218663	1.38965	0.13691	0.713129	0.901409
Spint2	-0.0357073	6.52913	0.133926	0.716132	0.903632
Trip10	-0.121786	2.88563	0.133803	0.716293	0.903632
Sephs1	0.0688026	4.17342	0.133505	0.716558	0.903632
Sc5d	-0.0800254	3.68807	0.132196	0.717889	0.903654
Lalba	-0.189934	1.46559	0.131771	0.718323	0.903654
Psap	0.0505371	6.04962	0.132867	0.718365	0.903654
Pi4k2a	0.0477789	5.19806	0.131302	0.718803	0.903654
Agpat3	0.037907	6.21538	0.129866	0.720278	0.904808
Ptdss2	0.101756	3.10609	0.129282	0.72088	0.904863
Cdk16	0.0842347	3.65323	0.128403	0.72179	0.905306
Ric8a	0.0520641	4.88215	0.125271	0.72506	0.908705
Apc	-0.0482152	5.4565	0.12321	0.727237	0.91073
Pip5k1b	-0.0936298	3.28771	0.122401	0.728097	0.910816
Vkorc1	-0.0523908	5.16827	0.122096	0.728428	0.910816
Rab9	-0.0539181	4.91013	0.121266	0.72931	0.910988
Tmem116	0.17427	1.66201	0.120912	0.729689	0.910988
Ppt1	-0.0372824	6.56129	0.118877	0.731965	0.913128
Adpgk	0.0662853	4.02135	0.117348	0.733543	0.914394
Tspan15	0.225453	1.0202	0.115427	0.735649	0.915687
Tnfsf10	0.169057	1.65005	0.115371	0.735709	0.915687
Zdhhc8	0.0830409	3.42991	0.114131	0.737079	0.916102
Bcap31	0.026983	8.22526	0.114048	0.737171	0.916102
Abcd4	0.0821907	3.39225	0.111975	0.739481	0.918062
Mtfp1	0.139539	2.03442	0.111619	0.73988	0.918062
Slc5a6	-0.142558	1.94959	0.110485	0.741156	0.918431
Csf1	0.160381	1.72812	0.110246	0.741425	0.918431
Mmp2	0.262841	0.894428	0.109927	0.741875	0.918431
Ptpn1	-0.0279292	7.88381	0.106944	0.745186	0.920028
Zdhhc21	-0.0532077	4.61347	0.106891	0.745247	0.920028
Egfl7	-0.198773	1.08097	0.106772	0.745383	0.920028
Klk1b27	0.192671	1.3933	0.106729	0.745432	0.920028
Tulp2	-0.198132	1.19434	0.105582	0.746755	0.920678
P2ry14	0.162776	1.52282	0.10529	0.747094	0.920678
Cnga1	-0.18762	1.19274	0.104277	0.748271	0.921309
Ebag9	-0.0379748	5.52607	0.103808	0.748817	0.921309
C1qa	-0.0413888	5.61501	0.103388	0.749309	0.921309
S1pr2	0.242214	1.02142	0.101323	0.751904	0.9238
Zdhhc5	0.048474	4.80853	0.100352	0.752891	0.924313
Cox15	-0.0834233	3.28019	0.0982604	0.755393	0.925504
Derl1	0.0401429	5.31637	0.097894	0.755835	0.925504
Asah1	-0.0664782	3.78084	0.0975562	0.756243	0.925504
Spc25	0.0642073	4.02374	0.0974423	0.75638	0.925504
P2ry12	0.142567	1.79808	0.0968753	0.757067	0.925504
Slc30a4	0.070705	3.6838	0.0966981	0.757282	0.925504
Rras2	-0.0428083	5.24263	0.0945221	0.759941	0.926901
Il13ra1	-0.227325	0.833095	0.093996	0.760589	0.926901
Lypla1	0.0506727	4.67417	0.0938084	0.76082	0.926901
Slc39a13	-0.0832824	3.32575	0.0932732	0.761482	0.926901
Saraf	0.0405934	5.20257	0.0922879	0.762706	0.926901
Ifng	0.165779	1.52387	0.0920977	0.762943	0.926901
Icosl	-0.0350032	5.94665	0.0913298	0.763903	0.926901
Qrfp	0.0782622	3.27197	0.0907917	0.764578	0.926901
Ptger4	-0.0777368	3.35992	0.0904612	0.764994	0.926901
Lipg	0.227405	0.793668	0.0899702	0.765613	0.926901
Mark3	-0.0246041	7.97729	0.0897349	0.765911	0.926901
H2-T3	0.173978	1.24217	0.0893452	0.766404	0.926901
Sco2	0.0701408	4.37269	0.0900996	0.766584	0.926901
Mfsd12	-0.101012	2.67048	0.0885876	0.767367	0.926901
Rab3a	0.0593383	4.1725	0.0884708	0.767516	0.926901
Yipf3	0.0335268	6.06079	0.0884334	0.767564	0.926901
Pip4p1	-0.0263476	7.29831	0.0878055	0.768366	0.92718
Fis1	0.0233149	8.66283	0.0862959	0.770307	0.928587
Catspere2	0.197997	1.02271	0.0859934	0.770699	0.928587
Ern1	0.138398	1.8178	0.0855155	0.771318	0.928587
Xpr1	-0.0370092	5.39679	0.0851294	0.77182	0.928587
Slc46a2	0.0961158	2.77854	0.0831603	0.7744	0.930279
Gdf11	0.0397359	5.07796	0.0829412	0.774689	0.930279
Tmed4	0.0415546	5.33591	0.0827686	0.774946	0.930279
Timp2	0.0620605	3.89423	0.0820638	0.775851	0.930677
Klrd1	-0.181743	1.02449	0.0811472	0.777072	0.931453
Slc35b1	-0.0315871	5.97088	0.0792331	0.779646	0.933849
Ficd	0.0995735	2.52111	0.0763048	0.783649	0.937952
Prkca	0.0424542	5.2008	0.0755456	0.784787	0.93861
Pilrb1	-0.223114	0.895446	0.0748179	0.785903	0.93861
Rab8a	-0.0227696	7.5276	0.0745808	0.786045	0.93861
Arl6ip6	0.0436499	4.4997	0.0736994	0.787281	0.93861
H2-T-ps	-0.0820551	3.21459	0.0735295	0.787638	0.93861
Insl5	0.140378	1.66942	0.0731802	0.788014	0.93861
Lsamp	0.178614	1.29432	0.0729366	0.788441	0.93861
Pla2g12a	-0.0429785	4.66133	0.0726068	0.788825	0.93861
Plp1	-0.152691	1.42144	0.0720834	0.789569	0.938806
Dll1	-0.20098	0.903188	0.0715958	0.790265	0.938946
B3galt4	-0.0546433	3.94632	0.0700751	0.792451	0.940855
Kcnn4	0.0381336	5.13032	0.0696313	0.793094	0.940929
Clec7a	0.114602	1.81269	0.0679801	0.795505	0.9431
Ddost	0.0226395	7.04275	0.0674131	0.79634	0.943401
Fut9	0.148324	1.48191	0.0666851	0.797418	0.943659
Tmem208	0.0245321	6.92757	0.0664814	0.79772	0.943659
Relt	0.0503929	4.19125	0.0654671	0.799235	0.944762
Slc16a5	0.111408	2.0686	0.0642706	0.801038	0.944984
Thy1	0.0305449	5.43203	0.0641198	0.801266	0.944984
Stx1a	-0.176581	0.957826	0.063171	0.802711	0.944984
Hrh2	0.128299	1.58249	0.0615254	0.805243	0.944984
H2-DMa	0.0187906	10.2101	0.0610824	0.805931	0.944984
Dcbld2	-0.152147	1.13486	0.0608804	0.806246	0.944984
Ehd4	-0.0305791	5.55211	0.0608408	0.806307	0.944984
Appl2	-0.0789537	2.8153	0.0608094	0.806356	0.944984
Ptger1	-0.0946123	2.22292	0.0603485	0.807077	0.944984
Ap2m1	-0.0285752	6.06298	0.0602807	0.807183	0.944984
Pip4k2c	-0.0431413	4.45677	0.0602759	0.80719	0.944984
H2-Q2	-0.150747	1.2428	0.0600513	0.807543	0.944984
Cacna2d4	0.127983	1.56526	0.059898	0.807783	0.944984
Igkv12-44	-0.111991	2.50977	0.0603756	0.807854	0.944984
Selplg	-0.0232189	7.07263	0.0594604	0.808473	0.944984
Pigk	-0.032853	5.31469	0.0592918	0.808739	0.944984
C3ar1	-0.108264	1.88443	0.0583837	0.81018	0.945407
Ecm1	0.118863	1.60877	0.0580277	0.810748	0.945407
Eln	-0.161995	0.896845	0.0579656	0.810848	0.945407
Ly86	0.0186426	9.17978	0.0570337	0.812345	0.946173
Map4k2	-0.0228352	6.43843	0.0568316	0.812671	0.946173
Pacsin2	-0.0493435	3.79544	0.0564131	0.813349	0.946214
Pigx	0.024814	6.43147	0.0552871	0.815186	0.946214
Krt10	0.0392581	4.84668	0.0551051	0.815491	0.946214
Hmgcr	0.0574215	3.6397	0.0549536	0.815734	0.946214
Pex12	-0.0676678	3.07696	0.0546742	0.816194	0.946214
Slc25a3	0.0175621	8.62433	0.0542333	0.816923	0.946214
Gnrh1	-0.163518	1.1632	0.0541064	0.817332	0.946214
Mfsd11	-0.0506558	3.65251	0.0539636	0.817371	0.946214
Tnfrsf10b	0.110443	1.82329	0.053157	0.818716	0.947096
Tspan2	0.0614994	3.63508	0.05251	0.820019	0.947602
Vkorc1l1	0.0815271	2.55614	0.052203	0.820321	0.947602
Fam234a	0.0996483	1.96044	0.0517199	0.82114	0.947657
Tbxas1	-0.175949	0.828193	0.051487	0.821536	0.947657
Tmem144	-0.147872	1.18593	0.0502774	0.82362	0.949227
Timm23	0.037855	4.421	0.0493119	0.825282	0.949227
Rdh5	0.106308	1.79775	0.0492212	0.82544	0.949227
Pex26	0.0760499	2.58658	0.0490493	0.82574	0.949227
Rtl8b	0.061949	3.28136	0.0483805	0.826913	0.949227
Tmem106c	0.0433845	4.28991	0.0483658	0.826939	0.949227
Itk	-0.0786923	2.69733	0.0483482	0.826991	0.949227
Lpcat1	0.0160777	9.13646	0.0472809	0.828859	0.949482
Arv1	-0.0552011	3.24718	0.0471693	0.829058	0.949482
Reps1	-0.0243007	6.29347	0.0469688	0.829436	0.949482
1810037I17Rik	0.0169464	8.71969	0.0466179	0.830044	0.949482
H2-Oa	-0.0167373	9.27658	0.0464195	0.8304	0.949482
Tmem43	-0.0503538	3.51271	0.0461765	0.830838	0.949482
Ube2b	0.0176255	7.55811	0.0459158	0.831309	0.949482
H2-Ob	-0.0155545	9.73212	0.0443606	0.834147	0.952021
Spns1	-0.0373526	4.36635	0.0437083	0.835352	0.952021
BC028528	0.0239668	5.62072	0.043443	0.835845	0.952021
Dpp4	0.0253024	5.56666	0.0431697	0.836355	0.952021
Ptdss1	-0.042343	3.91999	0.043111	0.836465	0.952021
Tnfsf14	0.206118	0.441459	0.0426273	0.837371	0.952385
Ffar4	0.177833	0.858327	0.0422791	0.838335	0.952814
Pecam1	0.0215234	6.14455	0.0408672	0.840717	0.954548
Ankrd27	0.0457202	3.81279	0.0407004	0.841038	0.954548
Pskh1	0.0582555	2.99438	0.0402318	0.841943	0.954908
Cln5	0.0423192	3.82187	0.0389259	0.844495	0.956259
Cers2	0.0249301	5.51087	0.0387874	0.844768	0.956259
Cyp51	-0.0536347	3.15855	0.038524	0.845289	0.956259
Ifngr1	0.0198643	6.16753	0.0382929	0.845748	0.956259
Herpud2	0.0345809	4.26147	0.0377579	0.846815	0.956259
Tmbim1	-0.0582353	3.03091	0.0375453	0.847242	0.956259
Copb1	-0.0257259	5.23459	0.0375371	0.847258	0.956259
Ggcx	-0.0713392	2.21029	0.0359313	0.85052	0.959273
Akt2	-0.0430583	3.78804	0.0351355	0.852165	0.959774
Atp6v0a2	-0.0317502	4.60189	0.034998	0.852451	0.959774
Tmem150a	0.0803254	2.0795	0.0347446	0.85298	0.959774
Rab4b	0.0692426	2.30843	0.0343431	0.853822	0.959774
Aup1	-0.0142324	8.14155	0.034296	0.853921	0.959774
Laptm4b	0.0813261	1.79714	0.0320126	0.858813	0.964085
Uxs1	-0.0424689	3.59801	0.0316005	0.859715	0.964085
Ppil2	0.0200622	6.0526	0.0315039	0.859927	0.964085
Ccr6	-0.0140217	8.66908	0.0314106	0.860133	0.964085
Abcd1	-0.0303653	4.57848	0.0310016	0.861036	0.964432
Lck	-0.0167677	6.60547	0.0304153	0.862343	0.964927
Pdgfa	0.107545	1.10831	0.0298336	0.863652	0.964927
Efemp2	0.0928325	1.34239	0.0296767	0.864008	0.964927
Cpt1a	-0.0406745	3.3959	0.0296531	0.864061	0.964927
Pomc	0.0540387	2.8506	0.0294816	0.864451	0.964927
Dhcr7	-0.0626216	2.60347	0.0288672	0.865874	0.965851
Baiap3	-0.110471	1.05333	0.0285916	0.866492	0.965877
Grk2	-0.0140644	7.29976	0.028131	0.867562	0.966406
Ccl12	-0.0686878	2.09518	0.0272451	0.869644	0.967555
Trat1	0.0423192	3.325	0.0269694	0.8703	0.967555
Josd1	-0.0381745	3.47739	0.0265791	0.871233	0.967555
Scamp3	0.0145729	6.91429	0.0264811	0.871468	0.967555
Elovl5	-0.0319723	4.06913	0.0264371	0.871574	0.967555
Smim14	-0.0128238	9.05112	0.0253143	0.874307	0.969925
Tmem141	-0.0718943	1.83288	0.0243925	0.876598	0.971236
Cln6	0.0577553	2.30913	0.0241058	0.877319	0.971236
Gpr19	0.0469829	2.97373	0.0229374	0.880305	0.971236
Tmx1	-0.0257479	4.56935	0.0225536	0.881303	0.971236
Gpr45	-0.101758	0.993078	0.0225218	0.881386	0.971236
Ctsd	0.0166521	6.0595	0.0224948	0.881457	0.971236
Mcoln1	0.0281729	4.29835	0.0223623	0.881804	0.971236
Acsl5	0.0239871	4.75357	0.0221229	0.882433	0.971236
Pisd	-0.0331546	3.68557	0.0216516	0.883683	0.971236
Ada	0.0326606	3.91942	0.0215901	0.883847	0.971236
Slc13a3	0.109284	0.758962	0.0213557	0.884475	0.971236
Dpy19l4	-0.0360644	3.35692	0.0210976	0.88517	0.971236
Paqr3	-0.0769994	1.52477	0.0210063	0.885417	0.971236
Psd4	-0.0173628	5.75672	0.0208454	0.885854	0.971236
Micu1	-0.0279826	4.15605	0.0206532	0.886377	0.971236
Itfg1	0.0233936	4.72614	0.0205114	0.886765	0.971236
Ifi30	0.0100127	9.24726	0.0200925	0.88792	0.971236
Tmtc4	0.0757706	1.4654	0.0199957	0.888188	0.971236
Tmem120a	0.0177971	5.49238	0.0198893	0.888484	0.971236
Rnf215	0.0218992	4.76558	0.0197717	0.888812	0.971236
Smco4	-0.0501574	2.69402	0.0197671	0.888825	0.971236
Ccl3	-0.0794348	1.34365	0.0195821	0.889343	0.971236
St3gal1	-0.0195229	5.08619	0.0194621	0.88968	0.971236
Serp1	0.010874	8.40923	0.0194013	0.889851	0.971236
Tmc6	-0.0200698	4.78621	0.0187287	0.891765	0.972003
Slc25a15	-0.0605173	1.8933	0.0185659	0.892234	0.972003
Coq8a	0.0244307	4.38149	0.0185254	0.89235	0.972003
Popdc2	0.0835621	1.11231	0.0171771	0.896318	0.975221
Atp13a1	0.0202605	4.68257	0.0168277	0.897372	0.975221
Tspan6	0.0637236	1.66567	0.0165928	0.898087	0.975221
Gngt2	0.0111344	8.34329	0.0161332	0.899513	0.975221
Slc41a2	-0.0442455	2.5227	0.0159527	0.900061	0.975221
Cd69	-0.00984569	7.72017	0.0159106	0.900192	0.975221
Gnptg	0.0154522	5.67661	0.0156525	0.901	0.975221
Sec22b	0.0142056	5.7751	0.0155417	0.90135	0.975221
Tmem14a	-0.0533674	2.05079	0.015278	0.902186	0.975221
Xkr8	0.0460042	2.44888	0.0152181	0.902377	0.975221
Rhot1	-0.0309015	4.28983	0.0150298	0.903568	0.975221
Tram2	-0.036542	2.78838	0.0148085	0.903693	0.975221
Yipf4	-0.0125194	6.13341	0.0145989	0.904373	0.975221
Tmem86b	0.0464753	2.38831	0.0145651	0.904484	0.975221
Flot1	-0.0172924	4.95458	0.0144255	0.90494	0.975221
Ryk	-0.0628217	1.49834	0.0143047	0.905337	0.975221
Ginm1	-0.0140979	5.92276	0.0141453	0.905863	0.975221
Vamp3	-0.0213233	4.17389	0.0139322	0.906572	0.975221
Alg3	-0.0230299	4.05675	0.0138875	0.906721	0.975221
Zmynd10	-0.0735073	1.19276	0.013692	0.907377	0.97528
Rap1b	-0.0104883	6.77903	0.0134178	0.908305	0.975631
Susd3	0.00970157	7.39502	0.0131932	0.909072	0.97581
Stx5a	-0.0153714	5.61008	0.0128898	0.910153	0.975818
Comt	0.0180339	4.82732	0.0128427	0.910283	0.975818
Aoah	0.0917767	0.829487	0.0126256	0.911052	0.975998
Dmpk	-0.0604214	1.41348	0.0122932	0.912215	0.976599
Higd2a	-0.0096739	7.14923	0.0117773	0.914069	0.977813
Ssr3	-0.0132566	5.62179	0.0116445	0.914553	0.977813
Spg7	-0.014112	5.303	0.0109821	0.917009	0.978818
Adrb2	-0.016675	4.66539	0.010945	0.917149	0.978818
Tcta	-0.0201366	4.12543	0.0109042	0.917303	0.978818
Acvr1b	0.0247362	3.55	0.0101611	0.920161	0.981223
Paqr7	-0.0559808	1.2977	0.0098627	0.921338	0.981233
Aktip	-0.0167036	4.46918	0.00985213	0.92138	0.981233
B3gnt2	-0.018334	4.04726	0.0092665	0.923745	0.98287
Clcn7	0.0238712	3.67791	0.00917591	0.924128	0.98287
Magt1	-0.0138938	5.1441	0.00865232	0.926307	0.983732
Spcs3	0.0126312	5.16815	0.00864454	0.92634	0.983732
Cnpy4	-0.0193286	3.69294	0.00797902	0.929225	0.983732
Ndfip1	0.00715003	7.59621	0.00779921	0.930024	0.983732
Tomm40l	-0.0166321	4.18993	0.00771024	0.930424	0.983732
Mul1	-0.0146228	4.47285	0.00725349	0.932511	0.983732
Aph1a	0.0302194	2.42323	0.00722814	0.932628	0.983732
Acvr2a	-0.0450093	1.46439	0.00695994	0.933887	0.983732
Cd93	-0.0333795	2.09587	0.00692591	0.934049	0.983732
Taok3	0.00763027	6.83901	0.0066597	0.935326	0.983732
Tmc4	-0.0267022	2.61212	0.00655763	0.935822	0.983732
Pgrmc1	0.0160274	4.25596	0.00633375	0.936928	0.983732
Cacng2	-0.0482095	1.24757	0.00631628	0.937011	0.983732
Prkg1	0.0574379	0.76007	0.00621683	0.937508	0.983732
Acsbg1	-0.041287	1.43464	0.00600045	0.938603	0.983732
Ntrk2	-0.0432835	1.34591	0.00593934	0.938916	0.983732
Tshr	0.0546424	0.7623	0.00589954	0.939121	0.983732
Igfbp4	0.0455388	1.36846	0.00587755	0.939234	0.983732
Grb7	-0.0509405	0.993364	0.00586504	0.939298	0.983732
Slc33a1	0.0255471	2.66194	0.00586099	0.939319	0.983732
St3gal5	-0.0454669	1.19342	0.00580878	0.93959	0.983732
Stt3a	-0.0120712	4.73975	0.00578039	0.939737	0.983732
Cox10	-0.0151268	4.08065	0.0056406	0.940469	0.983732
Cept1	-0.0137259	4.14115	0.00555538	0.94092	0.983732
Sppl2a	-0.0101704	5.53298	0.00547869	0.941344	0.983732
Rab29	-0.00970044	5.18717	0.00547466	0.94135	0.983732
Slc18a1	-0.0429753	1.16318	0.00495634	0.94419	0.983732
Skap1	-0.0109883	4.72178	0.00458214	0.946335	0.983732
H2-DMb2	-0.00460148	10.6512	0.00454261	0.946566	0.983732
Ndufb4	0.0055507	7.3101	0.00452263	0.946684	0.983732
Usp2	-0.0356037	1.56334	0.00451619	0.946722	0.983732
Ugt1a7c	0.0342146	1.59347	0.00446509	0.947024	0.983732
Prkd3	0.0114548	4.31237	0.00439051	0.947467	0.983732
Sco1	-0.0195758	3.05913	0.0043832	0.947511	0.983732
Pdcd1	-0.0317495	1.67057	0.00432622	0.947853	0.983732
Kcnj13	-0.0382634	1.19338	0.00423828	0.948385	0.983732
Tnfrsf1a	-0.0319437	1.66652	0.00423795	0.948387	0.983732
Mrs2	0.0112063	4.50506	0.00421309	0.948538	0.983732
Agpat2	-0.00941356	5.0177	0.00420668	0.948577	0.983732
Abcb7	-0.0134372	3.82662	0.00393699	0.95025	0.984367
Kcnc3	0.0234201	2.25721	0.00362923	0.952232	0.984367
Pdcd10	-0.00563164	6.88681	0.00350642	0.953046	0.984367
Surf1	0.00603741	6.25259	0.00347692	0.953244	0.984367
Epb41l5	0.0262867	1.84407	0.00344276	0.953474	0.984367
Il11ra1	0.0260389	2.00111	0.00338176	0.953887	0.984367
F13a1	-0.024387	1.99026	0.00328799	0.954531	0.984367
B4galt4	-0.0369117	1.14223	0.00311369	0.955751	0.984367
Art3	-0.0345191	1.65104	0.0031257	0.955773	0.984367
Apmap	-0.0167114	2.9644	0.00310105	0.955841	0.984367
Tex261	0.00518096	6.80547	0.00289318	0.957345	0.984367
Lmbr1l	0.00929257	4.5708	0.00288094	0.957435	0.984367
1700066M21Rik	-0.020046	2.25432	0.0028756	0.957474	0.984367
Hsd17b7	-0.0244329	1.90452	0.00284779	0.95768	0.984367
Rnf5	0.00488573	6.86967	0.00275372	0.958385	0.984467
Pigp	0.00495756	6.32336	0.00254935	0.959957	0.984912
Stx8	-0.00497815	6.17768	0.00249147	0.960414	0.984912
Bscl2	-0.0052854	5.93925	0.00246334	0.960638	0.984912
Tulp1	0.0323658	0.961839	0.00230657	0.96191	0.985593
Arl6ip1	-0.0035249	8.15977	0.00213497	0.963353	0.985772
Tmem115	-0.00834068	4.33393	0.00213401	0.963361	0.985772
Apoc1	-0.00683984	4.94986	0.00206454	0.963962	0.985772
Rnls	0.0259483	1.37035	0.00194768	0.964996	0.985772
Alg1	-0.007913	4.59239	0.0019341	0.965122	0.985772
Pigl	0.0162791	2.40536	0.00183458	0.966027	0.985825
Hsp90ab1	0.00307598	9.1417	0.0017481	0.966837	0.985825
Gpr162	-0.0251028	1.19	0.00171583	0.967144	0.985825
Ctnnb1	0.00462753	5.79664	0.00166827	0.967603	0.985825
Twsg1	0.00980808	3.38389	0.00147174	0.96957	0.98676
Cdc42se1	-0.00333672	7.06564	0.00145568	0.969736	0.98676
Dpagt1	0.00881997	3.54466	0.00122778	0.972205	0.987913
Sgk1	-0.0145169	2.1175	0.00117373	0.972823	0.987913
Optn	0.00795605	3.52777	0.00113683	0.973254	0.987913
Sh3bp1	0.00623377	4.07133	0.00109609	0.973737	0.987913
Rdh11	-0.00739211	3.66487	0.00104127	0.974402	0.987913
Cd52	0.00225475	12.4627	0.00103153	0.974522	0.987913
Mcl1	-0.00238239	8.19716	0.000981311	0.97515	0.987933
Fut11	-0.0044036	5.0384	0.000879197	0.976478	0.988661
Bambi	0.0103575	2.12475	0.000671654	0.97944	0.991042
Gje1	0.0109306	1.72461	0.000535551	0.981641	0.99215
S100a9	0.0157306	0.961767	0.000528719	0.981758	0.99215
Chic2	0.00205397	6.81943	0.000489269	0.982452	0.992233
St7	0.00614723	3.03756	0.000373572	0.984666	0.992715
Cox4i1	0.0014457	10.2523	0.00035376	0.985078	0.992715
Mfap3	-0.00282178	4.83793	0.000316641	0.985882	0.992715
Tmed1	-0.00286695	4.66893	0.000312375	0.985978	0.992715
Adi1	-0.00275595	4.87969	0.000306644	0.986107	0.992715
P2rx1	0.0111321	1.02103	0.000285322	0.986599	0.992715
Mmd	0.00390363	2.88403	0.000149259	0.990307	0.99525
C1qbp	-0.00108966	7.26036	0.000148129	0.990344	0.99525
Mtmr14	-0.00209917	4.01339	0.000111575	0.991619	0.995915
Dnajb12	-0.00165282	4.48424	8.39268e-05	0.992732	0.996415
Penk	-0.00102335	0.691332	3.48618e-05	0.995318	0.997326
Golm1	0.000934594	4.70438	3.3583e-05	0.995402	0.997326
Sigmar1	-0.00097068	4.42917	3.24261e-05	0.995482	0.997326
Psd3	-0.00133062	2.19132	1.18435e-05	0.99727	0.998404
Nmb	-0.000604164	4.00256	7.76892e-06	0.997789	0.998404
Enpp2	-0.0026228	1.22199	4.03654e-06	0.998406	0.998406
