# Supplementary material for: B cells orchestrate tolerance to the neuromyelitis optica autoantigen AQP4
Source: Nature. 2024 Feb 21;627(8003):407–15. doi: 10.1038/s41586-024-07079-8 (PMC10937377; doi:10.1038/s41586-024-07079-8)
Supplement: Supplementary file 6 — Source Data Fig. 1 [file 41586_2024_7079_MOESM6_ESM.xlsx]

## Sheet: Figure 1a
	Criss-cross bone marrow (BM) chimeras of wild-type and Aqp4–/– mice
	Absolute P41/I-Ab+ T cell counts in secondy lymphoid tissues
	Wild-type -> Wild-type	Aqp4-/- -> Wild-type	Wild-type -> Aqp4-/-	Aqp4-/- -> Aqp4-/-		Statistical Analysis:	P value
	3	31	27	619		Two-tailed unpaired t-test
	5	25	8	554		Aqp4-/- -> Wild-type vs Wild-type -> Wild-type	0.034
	11	149	8	17067		Wild-type -> Aqp4-/- vs Wild-type -> Wild-type	0.2624
	4	75	6	1448
		44		8448
		40		1099
		65		480
		169		2291
				1486
	Criss-cross bone marrow (BM) chimeras of wild-type and Aqp4–/– mice
	Absolute Control/I-Ab+ T cell counts in secondy lymphoid organs
	Wild-type -> Wild-type	Aqp4-/- -> Wild-type	Wild-type -> Aqp4-/-	Aqp4-/- -> Aqp4-/-
	1	1	1	4
	2	0	1	0
	8	8	0	6
	14	13	5	0
		11		3
		3		2
		4		3
		0		4
				2

## Sheet: Figure 1b
	Frequency of thymic B cells in wild-type mice
	0.079	0.2	0.2	0.13	0.12	0.13	0.19

## Sheet: Figure 1c
	Aqp4 expression in thymic APCs normalized to astrocytes
	Aqp4–/–TEC	TEC	Thymic B cells	Thymic DCs
	0	0.0094751	0.006	0
	0	0.00497491	0.0032837	0
	0	0.00157378	0.0005043	0
			0.00014796
			0.00085934
