# Supplementary material for: B cells orchestrate tolerance to the neuromyelitis optica autoantigen AQP4
Source: Nature. 2024 Feb 21;627(8003):407–15. doi: 10.1038/s41586-024-07079-8 (PMC10937377; doi:10.1038/s41586-024-07079-8)
Supplement: Supplementary file 7 — Source Data Fig. 2 [file 41586_2024_7079_MOESM7_ESM.xlsx]

## Sheet: Figure 2a
	Absolute P41/I-Ab+ T cell counts in secondy lymphoid tissues of naive mice
	Wild-type	Aqp4-/-	Aqp4∆TEC	Aqp4∆B		Statistical Analysis:	P value
	6	36	15	37		Kruska-Wallis test with Dunn's post-test
	10	81	8	11		Wild-type vs. Aqp4-/-	0.0209
	3	18	22	38		Wild-type vs. AqpdTEC	0.9574
	5	11	23	24		Wild-type vs. AqpdBC	0.0004
	6	30		35		Aqp4-/- vs. AqpdTEC	>0.9999
	3	24		79		Aqp4-/- vs. AqpdBC	>0.9999
		22		27		AqpdTEC vs. AqpdBC	0.3000
		22		45
				38
				23

## Sheet: Figure 2b
	Absolute P41/I-Ab+ T cell counts in secondy lymphoid tissues of P41-imm. mice
	Wild-type	Aqp4-/-	Aqp4∆TEC	Aqp4∆B		Statistical Analysis:	P value
	38	6713	6	79		Kruska-Wallis test with Dunn's post-test
	0	2245	45	72		Wild-type vs. Aqp4-/-	<0.0001
	28	200	34	51		Wild-type vs. AqpdTEC	0.8741
	9	772	18	434		Wild-type vs. AqpdBC	0.0014
	17	268	43	177		Aqp4-/- vs. AqpdTEC	<0.0001
	17	10483	51	94		Aqp4-/- vs. AqpdBC	0.0216
	26	8577	120	654		AqpdTEC vs. AqpdBC	0.1308
	6	2682	138	54
		2702	52	65
		250	58	59
		996	30	152
		170		66
				393
				127
				113
				86
				358
				66
				105
				65
				47

## Sheet: Figure 2c
	Frequencies of Foxp3 in P41/I-Ab+ T cells from secondy lymphoid tissues of P41-imm. mice
	Wild-type	Aqp4-/-	Aqp4∆TEC	Aqp4∆B		Statistical Analysis:	P value
	38.7097	18.7304	33.3333	10		One-way ANOVA with Turkey's post-test
	43.75	14.8148	40	31.4961		Wild-type vs. Aqp4-/-	0.0128
	33.3333	0.699301	28.5714	4.61538		Wild-type vs. AqpdTEC	0.8852
		12	60	21.0526		Wild-type vs. AqpdB	0.0238
		17.9487	16.6667	8.33333		Aqp4-/- vs. AqpdTEC	0.0125
		20.5882	17.3913	10.2941		Aqp4-/- vs. AqpdB	0.8704
			38.0952	28.5714		AqpdTEC vs. AqpdB	0.0212
				13.0435
				25
				27.2727
				14.7059
				22.2222
	Frequencies of ROR-γt in P41/I-Ab+ T cells from secondy lymphoid tissues of P41-imm. mice
	Wild-type	Aqp4-/-	Aqp4∆TEC	Aqp4∆B		Statistical Analysis:	P value
	16.8421	62.0058	0	62.6984		One-way ANOVA with Turkey's post-test
	11.1111	59.7826	0	71.2644		Wild-type vs. Aqp4-/-	0.0394
	25	73.2394	13.3333	27.4194		Wild-type vs. AqpdTEC	0.934
		28	7.89474	40		Wild-type vs. AqpdB	0.3201
		44.4444	30.7692	50		Aqp4-/- vs. AqpdTEC	0.0033
				33.3333		Aqp4-/- vs. AqpdB	0.2937
				41.0256		AqpdTEC vs. AqpdB	0.0385
				16.6667
				37.5
				17.2414
				9.52381
	Frequencies of T-bet in P41/I-Ab+ T cells from secondy lymphoid tissues of P41-imm. mice
	Wild-type	Aqp4-/-	Aqp4∆TEC	Aqp4∆B		Statistical Analysis:	P value
	68.4211	34.812	0	36.5079		One-way ANOVA with Turkey's post-test
	11.1111	42.3913	100	57.4713		Wild-type vs. Aqp4-/-	0.9348
	50	48.5915	100	70		Wild-type vs. AqpdTEC	0.9994
		17.0455	20	62.9032		Wild-type vs. AqpdB	0.7361
		18.75	50	33.3333		Aqp4-/- vs. AqpdTEC	0.7961
		29.6296	33.3333	0		Aqp4-/- vs. AqpdB	0.9618
			13.1579	10.9091		AqpdTEC vs. AqpdB	0.3683
			46.1538	37.5
				13.3333
				7.69231
				13.3333
				6.25
				6.89655
				0
	Frequencies of Bcl-6 in P41/I-Ab+ T cells from secondy lymphoid tissues of P41-imm. mice
	Wild-type	Aqp4-/-	Aqp4∆TEC	Aqp4∆B		Statistical Analysis:	P value
	15.7895	55.9306	20	15.873		One-way ANOVA with Turkey's post-test
	0	54.3478	0	41.3793		Wild-type vs. Aqp4-/-	0.0085
	0	48.5915	6.66667	59.6774		Wild-type vs. AqpdTEC	>0.9999
		52.2727	0	26.6667		Wild-type vs. AqpdB	0.0136
		28.125	0	10.9091		Aqp4-/- vs. AqpdTEC	0.0025
				62.5		Aqp4-/- vs. AqpdB	0.8818
				60		AqpdTEC vs. AqpdB	0.0030
				35.8974
				70
				31.25

## Sheet: Figure 2e
	Absolute P41/I-Ab+ T cell counts in secondy lymphoid tissues of P41-imm. mice
	Wild-type	Aqp4-/-		Statistical Analysis:	P value
	765	7		Two-tailed t-test
	51	8		Wild-type B cells in Aqp4-/- vs Aqp4-/- B cells in Aqp4-/-	0.0488
	684	10
		18
