# Supplementary material for: B cells orchestrate tolerance to the neuromyelitis optica autoantigen AQP4
Source: Nature. 2024 Feb 21;627(8003):407–15. doi: 10.1038/s41586-024-07079-8 (PMC10937377; doi:10.1038/s41586-024-07079-8)
Supplement: Supplementary file 8 — Source Data Fig. 3 [file 41586_2024_7079_MOESM8_ESM.xlsx]

## Sheet: Figure 3c
	Aqp4 expression splenic and thymic B cell subsets normalized to astrocytes
	Astrocytes	SPL Naive B cells	SPL Memory B cells	SPL MZ B cells	SPL GC B cells	THY DP B cells	THY IgM+IgD- B cells	THY DN B cells
	0.112396	1.8e-05	4.3e-05	7.6e-05	5.8e-05	0.000157	0.003592	0.000827
	0.590209	0	4.6e-05	3.4e-05	0.00035	9.5e-05	0.001608	0
	0.677835	8e-06	6.2e-05	1.6e-05	0.00025	0.000267	0.002046	0.000497
	0.407479	0	0	0	0.000551	0.0001179	0.000967	0
	2.76718		2.2e-05	0		8.4e-05	0.00123	0.004253
	0.667226		8e-06			0	0.004284	0.001026
	1.47528						0.001033
	0.886864						0.016228
	1.49874

## Sheet: Figure 3d
	Aqp4 expression in ex vivo stimulated splenic B cells
	No stim	anti-IgM	anti-CD40	anti-CD40 + IL-21	anti-CD40 + IL-21 + anti-IgM	LPS		Statistical Analysis:	P value
	0	0	1.71544	4.78459	0.282458	0		One-way ANOVA with Tukey's post-test
	0	0	0	3.66494	0.46149	0		No stim vs. anti-IgM	>0.9999
	0	0.361	6.41262	4.52891	0.497847	0		No stim vs. anti-CD40	0.1387
	0		1.1887	2.76922				No stim vs. anti-CD40 + IL-21	0.0015
	0		0.669096	2.10073				No stim vs. anti-CD40 + IL-21 + anti-IgM	0.9969
	0			2.83016				No stim vs. LPS	>0.9999
								anti-IgM vs. anti-CD40	0.3561
								anti-IgM vs. anti-CD40 + IL-21	0.0143
								anti-IgM vs. anti-CD40 + IL-21 + anti-IgM	0.9997
								anti-IgM vs. LPS	>0.9999
								anti-CD40 vs. anti-CD40 + IL-21	0.4308
								anti-CD40 vs. anti-CD40 + IL-21 + anti-IgM	0.5348
								anti-CD40 vs. LPS	0.2938
								anti-CD40 + IL-21 vs. anti-CD40 + IL-21 + anti-IgM	0.0291
								anti-CD40 + IL-21 vs. LPS	0.0106
								anti-CD40 + IL-21 + anti-IgM vs. LPS	0.9984

## Sheet: Figure 3e
	AQP4 expression in human B cells
	Naive B cells	Memory B cells	GC B cells
	0	0.07127	0.039967
	0	0.162981	0.042787
	0	0.120077	0.049254
	0	0	0.051317

## Sheet: Figure 3f
	AQP4 expression in human B cells
	YKL	YKL-CD40Lg		Statistical Analysis:	P value
	0	0.014832		Two-tailed t-test
	0	0.00633		YKL-CD40Lg vs. YKL	0.0079
	0	0
	0.001	0.003
	0	0.007846
	0	0.002927
	0	0.004
	0.001	0.003

## Sheet: Figure 3g
	Frequency of NFAT-GFP+ cells
	A5 alone			2	2.33	2.93	2.95				Statistical Analysis:	P value
		Wild-type B cells				Aqp4–/– B cells					Two-way ANOVA with Sidak's post-test
	A5 : BC (No AG)	26.4	24.6	26.64	19.48	1.86	1.81	3.06	3.26		Wild-type B cells - Aqp4–/– B cells
	A5 : BC (P41)	33.1	22.5	26.7	25	32.5	24	19.3	21.8		A5 : BC (No AG)	<0.0001
	Anti-MHC-II A5 : BC (No AG)	8.14	9	3.75	4.15	2.844	2.62	3.29	3.29		A5 : BC (P41)	0.7323
	Anti-MHC-II A5 : BC (P41)	7.37	9.49	4.2	4.76	3.41	3.32	4.14	3.61		Anti-MHC-II A5 : BC (No AG)	0.4491
											Anti-MHC-II A5 : BC (P41)	0.5914

## Sheet: Figure 3h
	Frequency of NFAT-GFP+ cells
	A5 alone	1.92	1.94	1.64	1.64							Statistical Analysis:	P value
												Two-way ANOVA with Sidak's post-test
	Thymic B cells	Wild-type						Aqp4-/-				A5 alone vs. A5 : WT DP No AG	>0.9999
	A5 : DP BC (no AG)	2.39	2.23	2.39	2.25	1.5	2.34	2.39	1.1	2.67		A5 alone vs. A5 : WT IgM+ No AG	<0.0001
	A5 : IgM+IgD- BC (no AG)	6.17			8.18	7.13		1.22	1.26	1.33		A5 alone vs. A5 : AKO DP No AG	>0.9999
	A5 : DN BC (no AG)	2.33	2.47	2.53	5.25	1.34		1.25	1.32	1.22		A5 alone vs. A5 : AKO IgM+ No AG	>0.9999
												A5 alone vs. A5 : WT SPL BC No AG	>0.9999
	WT SPL B cells											A5 alone vs. WT SPL BC P41	<0.0001
	no AG	2.38	1.82	0.93	0.93							A5 : WT DP No AG vs. A5 : WT IgM+ No AG	<0.0001
	P41	13.2	13.4	15.8	15.6							A5 : WT DP No AG vs. A5 : AKO DP No AG	>0.9999
												A5 : WT DP No AG vs. A5 : AKO IgM+ No AG	0.9987
												A5 : WT DP No AG vs. A5 : WT SPL BC No AG	>0.9999
												A5 : WT DP No AG vs. WT SPL BC P41	<0.0001
												A5 : WT IgM+ No AG vs. A5 : AKO DP No AG	0.0001
												A5 : WT IgM+ No AG vs. A5 : AKO IgM+ No AG	<0.0001
												A5 : WT IgM+ No AG vs. A5 : WT SPL BC No AG	<0.0001
												A5 : WT IgM+ No AG vs. WT SPL BC P41	<0.0001
												A5 : AKO DP No AG vs. A5 : AKO IgM+ No AG	0.9998
												A5 : AKO DP No AG vs. A5 : WT SPL BC No AG	>0.9999
												A5 : AKO DP No AG vs. WT SPL BC P41	<0.0001
												A5 : AKO IgM+ No AG vs. A5 : WT SPL BC No AG	>0.9999
												A5 : AKO IgM+ No AG vs. WT SPL BC P41	<0.0001
												A5 : WT SPL BC No AG vs. WT SPL BC P41	<0.0001
