# Supplementary material for: B cells orchestrate tolerance to the neuromyelitis optica autoantigen AQP4
Source: Nature. 2024 Feb 21;627(8003):407–15. doi: 10.1038/s41586-024-07079-8 (PMC10937377; doi:10.1038/s41586-024-07079-8)
Supplement: Supplementary file 9 — Source Data Fig. 4 [file 41586_2024_7079_MOESM9_ESM.xlsx]

## Sheet: Figure 4a
	Fraction of Foxp3+ cells in thymic P41/I-Ab+ CD4 SP cells
	Wild-type	Aqp4-/-	Aqp4∆TEC	Aqp4∆B	Mb1-CreKI/KI	Cd40-/-
	0	8.33333	37.5	0	0	0
	0	0	0	27.2727	0	0
	0	0	0	10	12.5	0
	0	0	0	0	0	0
	100	0	80	0	0	0
	100	0	100	16.6667	0	0
	0	27.2727	50	0	0
	100	0		25
	0	0		0
	0	0		50
		0		0
		0		0
		0		0

## Sheet: Figure 4b
	Absolute P41/I-Ab+ counts in thymic CD4 SP of naive mice
	Wild-type	Aqp4-/-	Aqp4∆TEC	Aqp4∆B	Mb1-CreKI/KI	Cd40-/-		Statistical Analysis:	P value
	1	12	8	7	3	2		One-way ANOVA with Dunnett's post-test
	2	5	2	11	6	5		Wild-type vs. Mb1-CreKI/KI	0.0014
	1	6	1	10	13	2		Wild-type vs. Aqp4-/-	0.9147
	0	8	0	4	6	6		Wild-type vs. Aqp∆TEC	0.0015
	3	6	5	5	4	10		Wild-type vs. Aqp∆BC	0.0452
	1	12	2	6	10	14		Wild-type vs. Cd40-/-	0.0452
	3	11	4	6	5	14
	2	3		4	8	2
	0	19		14
	2	2		2
		8		12
		14		16
		6		14

## Sheet: Figure 4e
		Fraction of thymic CD4 SP
		Wild-type B cells						Aqp4∆B B cells								Statistical Analysis:	P value
	Polyclonal	16.9	15	7.21	6.12	8.2	6.72	7.74	9.76	9.41	9.57	6.92	5.64	8.79		Two-way ANOVA with Sidak's post-test
	TCR retro	7.12	3.73	4.29	21	22.2	17.7	13	33.6	32.2	40.7	57.2	35.8	39.7		Wild-type vs. Aqp4∆B B cells
																Polyclonal	0.9142
																TCR retro	<0.0001

## Sheet: Figure 4f
	Wild-type B cells		Aqp4∆B B cells
	Thymic B cell count	Fraction of TCR retro CD4 SP	Thymic B cell count	Fraction of TCR retro CD4 SP		Statistical Analysis:	R2	P value
	234	7.12	37	13		Simple linear regression
	306	3.73	118	33.6		Wild-type	0.69	0.041
	447	4.29	40	32.2		Aqp4∆B	0.11	0.4762
	138	21	397	40.7
	95	22.2	94	57.2
	254	17.7	52	35.8
			246	39.7
