# Supplementary material for: B cells orchestrate tolerance to the neuromyelitis optica autoantigen AQP4
Source: Nature. 2024 Feb 21;627(8003):407–15. doi: 10.1038/s41586-024-07079-8 (PMC10937377; doi:10.1038/s41586-024-07079-8)
Supplement: Supplementary file 10 — Source Data Fig. 5 [file 41586_2024_7079_MOESM10_ESM.xlsx]

## Sheet: Figure 5a
	EAE incidence [in days]								EAE disease course
	Wild-type	Aqp4∆TEC	Aqp4∆B		Statistical Analysis:	P value			dpi	Wild-type																									Aqp4∆TEC
	w/o phenotype	w/o phenotype	13		Log-rank Mantel Cox text				1	0	0	0	0	0	0	0	0	0	0	0	0	0	0	0	0	0	0	0	0	0	0	0	0	0	0	0	0	0	0	0	0	0	0	0	0	0	0	0	0
	w/o phenotype	14	17		Wild-type vs. Aqp4∆TEC	0.792			2	0	0	0	0	0	0	0	0	0	0	0	0	0	0	0	0	0	0	0	0	0	0	0	0	0	0	0	0	0	0	0	0	0	0	0	0	0	0	0	0
	13	w/o phenotype	w/o phenotype		Wild-type vs. Aqp4∆B	0.014			3	0	0	0	0	0	0	0	0	0	0	0	0	0	0	0	0	0	0	0	0	0	0	0	0	0	0	0	0	0	0	0	0	0	0	0	0	0	0	0	0
	13	w/o phenotype	13		Aqp4∆B vs. Aqp4∆TEC	0.048			4	0	0	0	0	0	0	0	0	0	0	0	0	0	0	0	0	0	0	0	0	0	0	0	0	0	0	0	0	0	0	0	0	0	0	0	0	0	0	0	0
	16	w/o phenotype	15						5	0	0	0	0	0	0	0	0	0	0	0	0	0	0	0	0	0	0	0	0	0	0	0	0	0	0	0	0	0	0	0	0	0	0	0	0	0	0	0	0
	17	w/o phenotype	15						6	0	0	0	0	0	0	0	0	0	0	0	0	0	0	0	0	0	0	0	0	0	0	0	0	0	0	0	0	0	0	0	0	0	0	0	0	0	0	0	0
	18	w/o phenotype	w/o phenotype						7	0	0	0	0	0	0	0	0	0	0	0	0	0	0	0	0	0	0	0	0	0	0	0	0	0	0	0	0	0	0	0	0	0	0	0	0	0	0	0	0
	15	w/o phenotype	19						8	0	0	0	0	0	0	0	0	0	0	0	0	0	0	0	0	0	0	0	0	0	0	0	0	0	0	0	0	0	0	0	0	0	0	0	0	0	0	0	0
	20	16	20						9	0	0	0	0	0	0	0	0	0	0	0	0	0	0	0	0	0	0	0	0	0	0	0	0	0	0	0	0	0	0	0	0	0	0	0	0	0	0	0	0
	w/o phenotype	w/o phenotype	13						10	0	0	0	0	0	0	0	0	0	0	0	0	0	0	0	0	0	0	0	0	0	0	0	0	0	0	0	0	0	0	0	0	0	0	0	0	0	0	0	0
	w/o phenotype	w/o phenotype	13						11	1	0	0	0	0	0	0	0	0	0	0	0	0	0	0	0	0	0	0	0	0	0	0	0	0	0	0	0	0	0	0	0	0	0	0	0	0	0	0	1
	w/o phenotype	w/o phenotype	w/o phenotype						12	2.25	0	0	0	0	0	0	0	0	0	0	0	0	0	0	0	0	0	0	0	0	0	0	0	0	0	0	0	0	0	0	0	0	0	0	0	0	0	0	2
	w/o phenotype	w/o phenotype	w/o phenotype						13	3	0	0	0	0	0	1	0	0	0	0	0	0.5	0	0	0	0	0	0	0	0	0	0	0	0	0	0	0	0	0	0	0	0	0	0	0	0	0	0	2.75
	w/o phenotype	w/o phenotype	17						14	3	0	0	0	0	0	1	0	0	0	0	0	1	0	0	0	0	0	0	0	0	0	0	0	0	0	0.5	0	0	0	0	0	0	0	0	0	0	0	0	2
	w/o phenotype	12	w/o phenotype						15	1.5	0	0	0	0	0	2.25	0	0	0	0	0	1.5	0	0	0	0.5	0	0	0	0	0	0	0	0	0	1.5	0	0	0	0	0	0	0	0	0	0	0	0	1.5
	w/o phenotype	w/o phenotype	w/o phenotype						16	1.5	0	0	0	0.5	0	2	0	0	0	0	0	2.75	0	0	0	1.5	0	0	0	0	0	0	0	0	0	2.5	0	0	0	0	0	0	1	0	0	0	0	0	1.5
	w/o phenotype	w/o phenotype	14						17	1.5	0	0	0	1	0	2	0	0	0	0	0	3	0	0	0	2	0	1	0	0	0	0	0	0	0	2.5	0	0	0	0	0	0	1	0	0	1	0	0	1.5
	w/o phenotype	12							18	1.5	0	1	0	2	0	1	0	0	0	0	0	3	0	0	0	2	0	2.5	0	0	0	0	0	0	0	1.75	0	0	0	0	0	0	2	0	0	1.5	0	0	1
	w/o phenotype	15							19	1.5	0	1.5	0	2	0	1	0	0	0	0	0	3	0	0	0	1	0	2.25	0	0	0	0	0	0	0	1.75	0	0	0	0	0	0	2	0	0	1	0	0	1
	w/o phenotype	15							20	1	0	2	0	1	0	0.5	0	0	0	0	0	3	0	0	0	1	0	2.25	0	1.5	0	0	0	0	0	1.75	0	0	0	0	0	0	1.5	0	0	1	0	0	1
	w/o phenotype	w/o phenotype							21	1	0	2	0	1	0	0.5	0	0	0	0	0	3	0	0	0	0.5	0	2.25	0	1.5	0	0	0	0	0	1.75	0	0	0	0	0	0	1	0	0	0.5	0	0	1
	w/o phenotype	11							22	0.75	0	1	0	0.5	0	0.5	0	0	0	0	0	2.75	0	0	0	0.5	0	2.25	0	1	0	0	0	0	0	1.5	0	0	0	0	0	0	1	0	0	0.5	0	0	0.5
	w/o phenotype	w/o phenotype							23	0.5	0	1	0	0.5	0	0.5	0	0	0	0	0	2.25	0	0	0	0.5	0	1.5	0	1	0	0	0	0	0	1.5	0	0	0	0	0	0	1	0	0	0	0	0	0.5
	w/o phenotype	w/o phenotype							24	0.5	0	0.5	0	0.5	0	0	0	0	0	0	0	2.25	0	0	0	0.5	0	1.5	0	1	0	0	0	0	0	1.5	0	0	0	0	0	0	1	0	0	0	0	0	0.5
	w/o phenotype								25	0.5	0	0.75	0	0.5	0	0	0	0	0	0	0	2	0	0	0	0	0	1.5	0	0.5	0	0	0	0	0	1	0	0	0	0	0	0	1	0	0	0	0	0	0.5
									26	0.5	0	0.5	0	0	0	0	0	0	0	0	0	2	0	0	0	0	0	1.5	0	0.5	0	0	0	0	0	1	0	0	0	0	0	0	1	0	0	0	0	0	0.5
									27	0.5	0	0.5	0	0	0	0	0	0	0	0	0	2	0	0	0	0	0	1.5	0	0.5	0	0	0	0	0	1	0	0	0	0	0	0	1	0	0	0	0	0	0.5
									28	0.5	0	1	0	0	0	0	0	0	0	0	0	2	0	0	0	0	0	1	0	0	0	0	0	0	0	1	0	0	0	0	0	0	1	0	0	0	0	0	0.5
									29	0.5	0	1	0	0	0	0	0	0	0	0	0	2	0	0	0	0	0	1	0	0	0	0	0	0	0	1	0	0	0	0	0	0	1	0	0	0	0	0	0
									30	0.5	0	0.5	0	0	0	0	0	0	0	0	0	2	0	0	0	0	0	1	0	0	0	0	0	0	0	1	0	0	0	0	0	0	1	0	0	0	0	0	0
									31	0.5	0	0.5	0	0	0	0	0	0	0	0	0	2	0	0	0	0	0	1	0	0	0	0	0	0	0	1	0	0	0	0	0	0	1	0	0	0	0	0	0
									32	0.5	0	0.5	0	0	0	0	0	0	0	0	0	2	0	0	0	0	0	0.5	0	0	0	0	0	0	0	0.5	0	0	0	0	0	0	1	0	0	0	0	0	0
[truncated: 28 more columns]

## Sheet: Figure 5b
	EAE incidence [in days]
	Wild-type		Aqp4∆B			Statistical Analysis:	P value
	MOG	P41	MOG	P41		Log-rank Mantel Cox text
	18	w/o phenotype	18	13		Wild-type P41 vs. Aqp4∆B P41	0.019
	13	w/o phenotype	13	17		Aqp4∆B P41 vs. Aqp4∆B P41	0.0401
	13	13	13	w/o phenotype
	13	13	13	13
	12	16	12	15
	15	17	15	15
	16	18	16	w/o phenotype
	18	15	14	19
	13	20	14	20
		w/o phenotype	w/o phenotype	13
		w/o phenotype	13	13
		w/o phenotype	17	w/o phenotype
		w/o phenotype	13	w/o phenotype
		w/o phenotype	24	17
		w/o phenotype		w/o phenotype
		w/o phenotype		w/o phenotype
		w/o phenotype		14
		w/o phenotype
		w/o phenotype
		w/o phenotype
		w/o phenotype
		w/o phenotype
		w/o phenotype
		w/o phenotype

## Sheet: Figure 5c
	EAE disease course
	dpi	MOG-immunized													P41-immunized								Statistical Analysis:	P value
	1	0	0	0	0	0	0	0	0	0	0	0	0	0	0	0	0	0	0	0	0		Two-way ANOVA with Sidak's post-test	<0.0001
	2	0	0	0	0	0	0	0	0	0	0	0	0	0	0	0	0	0	0	0	0
	3	0	0	0	0	0	0	0	0	0	0	0	0	0	0	0	0	0	0	0	0
	4	0	0	0	0	0	0	0	0	0	0	0	0	0	0	0	0	0	0	0	0
	5	0	0	0	0	0	0	0	0	0	0	0	0	0	0	0	0	0	0	0	0
	6	0	0	0	0	0	0	0	0	0	0	0	0	0	0	0	0	0	0	0	0
	7	0	0	0	0	0	0	0	0	0	0	0	0	0	0	0	0	0	0	0	0
	8	0	0	0	0	0	0	0	0	0	0	0	0	0	0	0	0	0	0	0	0
	9	0	0	0	0	0	0	0	0	0	0	0	0	0	0	0	0	0	0	0	0
	10	0	0	0	0	0	0	0	0	0	0	0	0	0	0	0	0	0	0	0	0
	11	0	0	0	0	0	0	0	0	0	0	0	0	0	0	0	0	0	0	0	0
	12	0	0	0	0	0	0	0	1	0	0	0	0	0	0	0	0	0	0	0	0
	13	0	1.25	0	0	0.5	1.5	1	1	0	0	0	0	0.75	0.5	0.5	0	0	0	0	0
	14	0	2.25	0	0	1.5	2.5	0.5	2	0	0	1	0.75	1	1.5	1	0	0	0.5	0	0
	15	0	2	0	0	1	2.75	2	2.75	1	0	2.5	1.5	2	2.25	1.5	0	0	1	0	0
	16	0	2.5	0	0	1.5	2.75	2	2.75	2.5	1	2.5	2.25	2	2.25	3	0	0	1	0	0
	17	1.75	2.5	0	0	2.5	2.75	2	2.75	2.75	1.5	3	2.25	2	2.25	3	1	1.25	0.75	0	0
	18	2	2.25	0	0.5	2.5	2.75	2.5	2.75	2.75	2.5	3	1.5	2	2	3	1.5	2.5	0.5	0	0
	19	3	2	0	0.5	2.25	2.5	2.5	2.75	2.75	2	2.5	1.5	2	2	3	1	1.5	0.5	1	0
	20	3	2	0	0.5	2.5	1.5	2	2.75	3	2.5	2	1	2	0.5	3	0.5	1.5	0.5	1	1.25
	21	3	2	0	0.25	2.5	1.5	1.5	2.75	2.75	2.25	2	1	2	1	2.75	0.5	1	0.5	1.5	1.5
	22	3	2	0	0.25	2.5	1.5	2	2.75	2.75	2	1.5	1	2	0.75	2.25	0	1	0.5	1.25	1.25
	23	2.5	1.5	0	0.25	2.5	1.5	2	2.5	2.75	1.5	1.5	1	2	0.5	2.25	0	1	0.5	0.5	1.25
	24	2.5	2	2	0	2.25	1.25	2	2.75	2.5	1	1	1	2	0.5	2	0	1	0.5	0.5	2
	25	2.25	2	3	0	1.75	1.5	2	2.75	2.5	1	1	0.75	2	0.5	2	0	0.5	0	0	2
	26	2.25	2	3	0	1.75	1.5	1.5	2.75	2.5	2	1	0.75	1	0.5	2	0	0.5	0	0	1
	27	2	1.5	3	0	1.5	1.5	1.5	2.75	2	1.5	1	0.75	1	0.5	2	0	0.5	0	0	0.5
	28	2	2	3	0	1.5	1.5	1.5	2.75	2	1	1	0.75	1	0.5	1	0	0.5	0	0	1.5
	29	2.25	2	3	0	1.5	1.25	1.5	2.5	2	1	1	0.75	0.75	0.5	1	0	0.5	0	0	1.5
	30	2.25	1.75	3	0	2.25	1	1.5	2.5	2	1	1	1	0.75	0.5	1	0	0.5	0	0	1
	31	2	1.75	3	0	2.25	1	1	2.5	1.5	1	1	2	0.5	0.5	1	0	0.5	0	0	1
	32	2	1.75	3	0	2	1	2	2.5	1.5	0.5	1	1.5	0.75	0.5	1	0	0.5	0	0	1
