# Supplementary material for: B cells orchestrate tolerance to the neuromyelitis optica autoantigen AQP4
Source: Nature. 2024 Feb 21;627(8003):407–15. doi: 10.1038/s41586-024-07079-8 (PMC10937377; doi:10.1038/s41586-024-07079-8)
Supplement: Supplementary file 11 — Source Data Extended Data Fig. 2 [file 41586_2024_7079_MOESM11_ESM.xlsx]

## Sheet: Ext. Data Fig 2a
	Descriptive statistics of Aqp4+ TEC cells in mouse thymus					Source:
	Type	Aqp4 expression	Aire expression	MHC-II score		Data from Park et al, 2020
	TEC_early	4.18278	0	-0.506981		Paper: https://doi.org/10.1126/science.aay3224
	TEC_early	1.8642	0	-0.657799		Data source: https://doi.org/10.5281/zenodo.5500511
	TEC_early	3.93023	0	-0.513105		File: HTA08.v02.A04.Science_mouse_total.h5ad
	TEC_early	3.52358	0	-0.223628
	TEC_early	4.19123	0	-0.390028
	TEC_early	4.52196	0	-0.756834
	TEC_early	3.80113	0	-0.409889
	TEC_early	3.09314	0	-0.503298
	TEC_early	4.92207	0	-0.342532
	TEC_early	3.58516	0	-0.395572
	TEC_early	2.28156	0	-0.535048
	cTEC	3.45641	0	4.35376
	cTEC	3.27019	0	-0.324148
	cTEC	3.78654	0	1.86119
	cTEC	2.78458	0	4.879
	mTEC	3.8587	0	4.6282

## Sheet: Ext. Data Fig 2b
	Descriptive statistics of AQP4+ TEC cells in human thymus					Source:
	Type	AQP4	AIRE	MHC-II		Data from Park et al, 2020
	TEC(myo)	1.85815	0	-0.595405		Paper: https://doi.org/10.1126/science.aay3224
	TEC(myo)	1.84781	0	1.80642		Data source: https://doi.org/10.5281/zenodo.5500511
	TEC(neuro)	2.86121	2.86121	2.81902		File: HTA08.v01.A05.Science_human_fig1.h5ad
	TEC(neuro)	3.19604	0	4.19254
	cTEC	1.31219	0	3.88172
	cTEC	1.86662	0	3.63831
	cTEC	2.97612	0	3.9599
	cTEC	1.6426	0	4.46643
	cTEC	1.43343	0	4.01528
	cTEC	1.68835	0	4.44122
	cTEC	1.675	0	0.772166
	cTEC	2.93638	0	0.387859
	cTEC	2.55881	0	0.836289
	cTEC	2.60861	0	1.57537
	cTEC	2.44502	0	1.87514
	cTEC	1.64776	0	2.38885
	cTEC	1.73875	0	1.81826
	cTEC	1.68705	0	1.80818
	cTEC	1.89338	0	0.571272
	cTEC	3.09928	0	-0.0926108
	cTEC	1.51546	0	1.33374
	cTEC	1.73794	0	1.98737
	cTEC	2.33574	0	2.04078
	cTEC	1.39421	0	0.535824
	cTEC	2.37441	0	1.93718
	cTEC	1.47444	0	2.18244
	cTEC	1.82458	0	0.673483
	cTEC	2.69108	0	0.734887
	cTEC	1.65307	0	2.09186
	cTEC	1.70767	0	1.85166
	cTEC	1.78897	0	1.46894
	cTEC	2.48783	0	1.95556
	cTEC	1.78587	0	1.65034
	cTEC	1.7045	0	1.27358
	cTEC	2.53966	0	0.621279
	cTEC	2.40924	0	1.76889
	cTEC	1.4536	0	1.56903
	cTEC	1.52913	0	0.0530459
	cTEC	2.19993	0	0.762057
	cTEC	1.74212	0	0.82888
	cTEC	1.70494	0	0.328542
	cTEC	1.64479	0	0.198439
	cTEC	1.95625	0	1.14505
	cTEC	1.35222	0	0.873023
	cTEC	1.53114	0	1.10745
	cTEC	3.12056	0	3.85715
	mTEC(I)	3.64399	0	-0.201146
	mTEC(I)	3.87012	0	0.748429
	mTEC(I)	3.19044	0	-0.390319
	mTEC(I)	1.71116	0	0.235746
	mTEC(I)	2.12365	0	0.87723
	mTEC(II)	1.55819	4.5513	3.44691
	mTEC(II)	2.73378	1.22333	4.01634
	mTEC(II)	1.40671	5.24193	4.5449
	mTEC(II)	1.23868	3.6314	5.48674
	mTEC(II)	2.48077	2.79305	4.14865
	mTEC(III)	1.82058	0	1.99665
	mTEC(III)	1.72379	0	1.96994
	mcTEC	2.60038	0	1.25493
	mcTEC	1.53319	0	4.20906
	mcTEC	2.40777	0	4.11689
	mcTEC	2.67232	0	-0.127778
	mcTEC	3.5778	0	0.0734678
	mcTEC	1.5289	0	3.58678

## Sheet: Ext. Data Fig 2c
	MHC-II score (mouse thymus)					Source:
	B cells	mTEC	cTEC	TEC_early		Data from Park et al, 2020
	4.07651	5.66214	3.88263	-0.15556		Paper: https://doi.org/10.1126/science.aay3224
	2.82853	4.121	2.77962	-0.506981		Data source: https://doi.org/10.5281/zenodo.5500511
	4.62744	3.54094	3.43817	-0.657799		File: HTA08.v02.A04.Science_mouse_total.h5ad
	5.19146	5.62696	4.11319	-0.513105
	-0.228719	4.55168	2.32165	-0.223628		Measured variable:
	4.25619	3.52235	2.99193	-0.390028		MHC-II score was generated using Scanpy's sc.tl.score_genes() function
	5.21932	4.3901	2.79684	-0.756834		Genes included for score: H2-Aa, H2-Ab1, H2-Eb1, H2-Eb2
	1.05677	3.80285	3.49419	-0.409889
	4.48984	4.05586	2.78024	-0.503298		Statistical Analysis:
	4.13409	4.02786	3.00459	-0.342532		Dunnett’s multiple comparison test
	4.69633	3.33078	3.42379	-0.395572
	4.01645	4.02189	3.69847	-0.535048		Test group	Adjusted p-value
	4.22111	3.67474	3.31191	-0.317021		B cells vs. mTEC	<0.0001
	4.43173	4.37445	3.24797	1.00394		B cells vs. cTEC	<0.0001
	4.3273	3.71106	3.0266	-0.477347		B cells vs. TEC early	<0.0001
	4.4555	3.59332	3.85499	1.11416
	4.38151	3.75993	2.87569	-0.350589
	3.90719	3.67301	3.21128	0.665603
	4.32883	3.65809	1.9354	-0.650027
	4.58889	3.44955	2.38536	1.21015
	3.93651	1.53408	3.37433	-0.470472
	5.1441	1.9961	0.472986	0.868346
	5.19531	3.04837	3.14926	1.19492
	3.9693	4.28212	2.29192	-0.26782
	5.47437	3.66592	3.69741	-0.430947
	4.55008	3.6498	3.02558	-0.442202
	4.026	3.96748	3.09462	-0.291997
	4.51305	4.08743	1.09848	1.26446
	4.67029	3.88916	1.59749	-0.284217
	4.30188	5.12728	0.766857	-0.412235
	4.20891	3.53361	3.32814	0.267674
	4.45678	5.32611	3.11227	-0.153062
	5.54748	3.27953	3.46918	0.911224
	4.46819	3.62748	0.778857	-0.347337
	0.690634	2.3233	1.23676	-0.257902
	4.44019	2.95438	3.36111	-0.253202
	4.58285	2.67001	3.60209	-0.234559
	4.66175	4.73379	3.01154	-0.223763
	5.65078	3.12092	0.914524	-0.392153
	5.05056	3.49017	0.509048	-0.418102
	4.47344	2.77591	3.25206	1.21044
	4.54495	3.76822	2.98059	-0.246417
	5.28449	4.03574	0.399386	-0.402408
	4.34351	3.37637	2.91886	0.766439
	4.56491	4.43018	3.12411	0.673297
	4.33134	3.57709	0.709743	0.560128
	4.32663	6.37435	0.877981	-0.231424
	5.24275	5.40317	1.80231	-0.266032
	3.96972	2.28846	3.42104	-0.426635
	3.73957	3.63892	3.05238	-0.335812
	5.36151	3.99205	0.331808	-0.280626
	4.59064	0.487666	3.74938	0.736847
	-0.283543	3.72323	2.75316	0.854974
	3.83935	2.76126	3.6578	1.6696
	4.42633	3.66662	1.64146	-0.476349
	3.40609	0.127049	3.18228	0.953334
	3.69243	3.9038	3.12526	1.50794
	4.38935	0.472698	1.72258	1.63642
	4.49677	1.64936	3.43043	-0.429749
	5.08058	1.9972	1.35061	1.60388
	4.39742	4.01863	2.97838	0.457562
	4.52495	1.49461	3.94067	0.817405
	4.88259	1.03346	2.33039	1.57238
	3.86188	0.652844	2.93152	-0.500052
	4.0753	3.66288	1.14686	-0.235492
	2.92033	2.88364	3.33008	0.262109
	4.27594	1.54892	3.61061	-0.412862
	4.28736	2.36282	3.11501	-0.314902
	5.4398	2.83235	3.7299	-0.137717
	3.7126	3.19443	3.48458	-0.164757
	5.34425	-0.219636	2.83673	-0.638026
	4.79139	2.86889	1.72219	0.403397
	4.04648	3.77286	3.56761	-0.527331
	5.2877	3.38409	3.30407	-0.278931
	4.0343	3.52059	2.27532	-0.549797
	4.9498	3.80212	0.798787	3.91093
	5.18886	4.38962	1.35873	-0.408017
	4.34727	4.0878	2.77865	-0.502761
	4.01835	4.2999	-0.309631	0.220618
	4.48318	4.31674	2.5891	-0.456509
	4.21226	3.68868	3.21394	-0.59019
	3.93527	3.20995	2.08306	-0.487481
	4.08268	3.93539	1.06201	0.47995
	3.96407	3.72752	3.43559	-0.341879
	4.15239	3.64333	1.02966	0.623572
	4.03786	3.24177	3.30777	3.34252
	4.82026	4.25993	1.76893	1.60949
	3.62544	4.0084	2.94009	-0.323373
	3.89829	3.79107	3.60019	0.661209
	4.40699	3.86346	0.70352	0.487919
	5.58449	4.1629	0.459058	0.639143
	4.42551	3.65173	2.58056	0.0227054
	3.99714	4.52497	3.44541	1.5499
	4.52069	3.08792	3.37199	-0.286155
	4.66779	4.16587	2.75645	-0.134145
	4.02454	4.08917	3.04071	0.0755412
	3.89163	3.91165	2.75195	-0.429487
	3.74694	5.40617	3.27855	1.79771
	4.48686	2.31006	2.72869	0.362928
	4.56139	4.62309	2.12928	3.18622
	3.05988	4.27899	1.61374	1.08566
	4.98978	4.04964	0.477872	0.730635
	-0.278504	5.66962	3.43239	-0.244452
	4.2423	3.7993	3.13471	1.59879
	4.20561	3.8421	3.72366	2.16296
	5.46189	4.52243	3.68785	1.4797
	4.37743	4.38318	0.959663	-0.304928
	5.13741	4.61569	3.19142	0.686922
	3.66807	5.63575	3.56315	-0.435452
	4.27889	3.55546	3.14007	-0.363359
	5.16688	3.30419	2.25169	-0.375507
	4.13897	1.47664	3.00548	-0.412381
	4.98284	4.02609	3.62994	-0.176597
	3.96402	3.77559	0.370527	-0.24666
	3.65688	4.45374	3.05739	-0.353166
	4.10607	3.57524	2.97927	1.30664
	4.0542	1.86916	3.92148	0.900283
	4.15939	3.57917	3.84059	-0.213423
	4.28836	3.46549	0.379035	-0.441615
	4.28629	3.31895	3.10385	1.69756
	4.35376	4.09024	2.26457	0.920959
	4.08452	2.17985	0.898339	0.314452
	4.58055	3.47209	2.82053	-0.275556
	4.38201	1.27973	3.92689	-0.575489
	4.09285	4.19489	3.35951	2.33163
	4.82242	2.52626	3.44343	0.906844
	4.90802	3.15683	1.62733	-0.196501
	4.21364	2.43476	3.79063	0.510319
	5.53691	1.59397	3.01987	0.683783
	5.50627	1.73517	3.02885	-0.464468
	4.63641	3.60624	2.71207	1.67082
	4.27272	3.82428	1.45436	0.683367
	4.50426	4.07999	2.81457	-0.326636
	4.56197	0.522045	0.810271	0.660974
	4.27321	3.67494	3.59988	-0.308718
	4.20198	4.23028	3.35108	-0.296151
	3.71245	4.76597	2.70733	-0.245644
	3.59106	6.12415	3.65289	3.09114
	4.10828	3.41127	3.60349	0.594279
	3.64018	5.42217	1.66417	0.403274
	4.02263	5.61196	1.91253	1.30802
	2.37331	5.55183	1.73171	-0.315019
	1.25437	4.21796	0.471576	-0.374864
	4.70797	3.51375	3.20851	2.00475
	4.58326	3.5422	3.08063	-0.359242
	4.21303	3.67102	3.27166	3.23117
	4.17611	4.91404	1.57786	0.0215539
	4.14698	4.12184	2.06065	0.484672
	4.24693	5.06191	3.34229	-0.124476
	4.32366	4.15838	1.04379	-0.280975
	4.58515	3.14874	1.78672	0.698298
	4.43455	4.81348	3.27263	-0.243419
	4.07607	4.40961	3.34593	-0.29572
	3.98453	4.22808	3.42984	0.267983
	4.15648	4.17016	3.169	0.456024
	4.14096	4.67289	0.123668	0.567896
	5.05709	4.15698	0.718737	-0.1663
	5.24983	4.39759	0.579688	0.761644
	3.7386	4.6282	0.396752	0.869648
	4.58	3.97041	3.22774	-0.511236
	4.14937	4.09061	2.19175	-0.810821
	4.45704	2.70177	1.46417	-0.357694
	4.66059	3.48942	-0.605798	-0.717494
	5.41261	2.0307	2.89385	0.469188
	3.95589	1.20582	0.384263	0.930244
	4.36911	2.7745	-0.00517562	0.306991
	4.80698	0.716966	2.98463	-0.575771
	3.72467	3.99478	0.55907	0.0537468
	4.20389	2.35782	0.531732	3.37291
	3.68919	2.62807	3.32608	-0.305046
	4.13336	3.48842	1.4513	0.645428
	4.60474	3.51646	1.68141	-0.378447
	4.11815	2.62375	2.56356	0.628528
	4.18687	3.90574	0.503069	2.79579
	3.92791	2.3824	0.916306	2.22898
	4.30422	3.97035	2.28756	0.835678
	4.45369	3.91626	1.1122	0.421011
	4.06264	3.37166	1.64399	0.400552
	4.22696	3.42289	1.85687	0.351004
	1.67634	3.59406	3.19901	0.648735
	4.25329	3.97469	3.1746	2.92929
	5.14193	5.52347	0.768671	0.654318
	4.72455	3.3057	3.25019	0.733402
	3.97277	2.84272	2.49704	0.644566
	4.4373	4.36825	1.6222	0.735349
	5.47372	3.31403	3.02418	-0.141908
	4.29638	3.92111	2.05593	1.18229
	4.44373	3.53653	1.67043	0.371322
	5.12936	2.98524	1.78831	0.30621
	5.2448	4.35058	1.10759	0.629981
	3.32263	0.193781	1.31074	1.81135
	4.74676	4.30776	0.499704	1.70814
	5.3694	2.8839	2.30416	-0.304051
	4.29542	3.17405	-0.363621	-0.310884
	5.40464	0.677965	0.219778	0.992032
	4.42024	3.49454	2.21273	-0.182691
	4.34098	3.81843	3.55966	0.557456
	4.34665	4.11023	1.96828	0.669638
	2.12015	3.80563	-0.164333	0.483934
	5.01907	4.16087	0.375482	1.07609
	5.36176	0.930112	0.202245	0.735462
	5.32888	3.20888	1.7427	-0.366593
	4.73102	4.30018	0.560012	1.0741
	4.41206	3.13952	2.65743	-0.216946
	4.21956	3.12988	0.490729	0.614107
	5.1495	3.39274	0.370964	-0.227836
	4.41644	3.66499	3.00333	1.07136
		4.11935	0.795806	-0.299006
		3.79738	0.541885	0.476562
		3.96303	2.88829	0.592625
		3.34181	2.19864	0.58643
		4.55811	3.29558	-0.487941
		3.63188	2.44663	-0.202033
		3.95474	0.87255	0.678282
		4.74864	0.627659	0.431765
		3.49176	2.41865	-0.269665
		4.19314	0.735534	0.911504
		6.35529	0.107049	-0.22321
		3.69408	3.17435	-0.329355
		5.19699	3.41405	-0.315128
		2.62486	2.94806	0.672851
		4.4818	1.64532	0.429553
		3.51311	3.50257	0.607553
		3.76032	2.17087	0.346451
		3.44532	3.05112	0.70243
		3.92667	-0.330476	-0.450641
		3.89708	1.70922	0.680018
		4.03393	1.08299	-0.152834
		4.00045	0.7995	1.01341
		3.12321	1.91254	1.54207
		4.02624	1.24375	0.32541
		4.1508	-0.368616	0.399374
		3.87736	1.37911	-0.659224
		5.81061	2.371	0.138656
		3.72766	3.88638	0.506415
		4.02857	0.47507	1.84755
		4.10473	0.742698	1.84417
		3.45427	2.74631	-0.456501
		3.73253	2.42508	0.414169
		4.31039	2.08615	1.9159
		4.74973	2.91817	-0.416888
		3.65089	1.1629	-0.178124
		5.77173	0.525896	-0.476481
		3.82256	3.00254	0.74586
		3.56606	1.45741	3.10537
		4.9487	2.39854	0.186082
		4.25356	3.16287	0.209391
		4.0898	0.51456	0.68077
		3.89465	2.95137	0.714886
		4.6916	0.718232	-0.213822
			2.82977	0.569727
			3.50314	0.38664
			1.8828	0.624191
			0.275405	-0.671202
			0.363307	-0.238301
			3.52499	-0.243654
			0.0890942	0.388517
			0.669886	-0.704578
			1.33642	0.4344
			2.68827	0.735848
			2.51733	-0.282146
			2.78056	-0.347127
			2.85371	-0.316531
			0.987283	-0.381377
			3.32019	-0.161654
			0.781915	-0.251454
			2.73935
			2.51134
			2.40384
			3.17402
			1.72123
			1.74004
			3.27721
			1.09033
			0.964244
			1.29462
			0.0340547
			0.401411
			0.415673
			1.31775
			-0.175338
			1.82718
			3.16387
			0.892632
			-0.292743
			3.40608
			3.50393
			3.29352
			1.0078
			0.155622
			-0.536416
			1.69385
			1.70794
			-0.419128
			0.757871
			3.12847
			0.627539
			2.75769
			2.29802
			2.44129
			3.08991
			1.95249
			1.42572
			0.878146
			3.34657
			-0.595505
			2.39339
			0.101299
			2.05338
			1.63091
			0.554976
			2.93902
			2.51352
			3.58247
			3.9829
			3.67646
			3.56445
			2.69547
			3.07155
			3.60658
			3.0467
			4.03485
			3.22947
			4.11954
			1.51322
			3.55897
			4.07551
			3.3693
			3.29547
			0.70422
			3.30413
			4.02068
			3.33046
			2.13505
			4.26905
			0.494835
			0.213251
			4.09611
			3.46861
			4.04204
			4.0549
			2.91194
			3.03042
			3.73352
			4.19501
			0.791648
			3.53684
			2.96291
			-0.363977
			3.42462
			3.62311
			1.20791
			3.3719
			1.87764
			3.7867
			3.49752
			3.8581
			3.62942
			4.35376
			4.01213
			4.28797
			3.76904
			3.47381
			3.75109
			3.78988
			-0.320105
			0.664627
			0.638718
			-0.269064
			-0.369259
			-0.220685
			0.856719
			0.289852
			0.900475
			0.308434
			-0.453023
			0.99567
			-0.203145
			1.50206
			0.675161
			1.19895
			-0.410473
			0.540554
			1.73469
			0.532594
			0.707972
			0.685025
			-0.234069
			3.68734
			1.63255
			-0.416459
			0.676702
			-0.330372
			-0.553752
			-0.147788
			3.2525
			0.416915
			0.692385
			-0.638927
			0.323393
			0.408629
			-0.243538
			0.529354
			1.92347
			0.85399
			0.385824
			0.756219
			0.675849
			0.863588
			0.873334
			3.4834
			-0.548072
			0.358828
			0.727591
			1.30083
			0.557914
			0.720079
			0.34796
			0.52399
			0.159375
			0.814337
			-0.183083
			0.752796
			0.683282
			2.89165
			0.818857
			0.637878
			0.360147
			0.730221
			0.945626
			2.65553
			-0.173808
			-0.204767
			-0.414601
			0.418147
			-0.334247
			0.279085
			-0.215473
			0.529818
			-0.747886
			0.780387
			0.399826
			-0.284595
			0.487596
			-0.318398
			-0.393761
			-0.0886504
			-0.316901
			-0.484888
			0.282784
			0.884264
			0.78479
			0.524498
			-0.276101
			0.842091
			-0.226605
			-0.177459
			0.916055
			0.849987
			-0.219205
			2.43227
			-0.182073
			0.960945
			2.10951
			1.09572
			0.286101
			0.521347
			-0.253413
			-0.169461
			0.748162
			0.402237
			0.397683
			-0.138325
			0.461839
			1.40456
			0.511064
			1.6516
			0.714607
			0.517179
			0.880478
			-0.211287
			0.36802
			0.361353
			0.671264
			0.885281
			1.69178
			0.574349
			1.13106
			1.07057
			0.376875
			1.42364
			-0.476875
			1.09367
			0.703817
			0.367026
			0.530103
			-0.294734
			-0.404871
			0.555035
			-0.263981
			0.490479
			-0.300588
			0.495151
			0.486956
			0.872291
			0.545262
			-0.151637
			0.39078
			-0.425731
			0.741726
			0.753771
			0.482181
			2.39093
			0.988918
			0.854278
			-0.491048
			0.176721
			0.608677
			-0.314656
			-0.308783
			-0.347826
			1.00818
			0.511594
			2.94029
			1.24717
			-0.341548
			0.704498
			1.59534
			-0.27636
			-0.592025
			0.854361
			0.648937
			1.42387
			0.790011
			0.682274
			0.45992
			0.462598
			1.31001
			1.08425
			0.619522
			0.328187
			-0.284706
			1.09052
			1.89664
			-0.316712
			-0.483245
			0.623277
			0.405007
			0.539651
			-0.26511
			0.754118
			-0.34547
			3.06708
			0.396218
			-0.325127
			-0.19215
			-0.149842
			0.0451393
			-0.30542
			0.678781
			-0.329235
			0.918296
			1.64931
			1.55221
			0.628852
			-0.426858
			2.59879
			0.527886
			1.66838
			0.727808
			1.70835
			0.496179
			0.450089
			-0.507806
			-0.335671
			2.51542
			-0.263828
			0.441968
			0.324373
			1.65129
			3.0553
			-0.24269
			-0.464296
			0.605869
			0.44457
			-0.389586
			0.555381
			0.828982
			0.750097
			0.433616
			2.98878
			0.0558469
			0.482279
			-0.28453
			0.792699
			0.857308
			-0.387492
			-0.175047
			2.1287
			-0.138407
			0.328909
			0.821837
			-0.316638
			0.842177
			0.192961
			0.553308
			-0.292035
			-0.585282
			1.03007
			2.20397
			2.75507
			0.484729
			1.4353
			-0.483615
			0.546622
			1.79297
			0.631681
			-0.37784
			0.315567
			-0.211411
			-0.371003
			-0.406599
			-0.309979
			0.282663
			-0.259848
			0.72652
			0.837296
			0.50691
			1.29389
			0.295487
			-0.403443
			0.915588
			0.852405
			0.524877
			0.822223
			0.498713
			0.409282
			-0.235483
			0.610893
			0.64304
			0.814739
			-0.506329
			-0.493993
			0.541173
			0.642273
			-0.163246
			0.472875
			-0.410345
			0.277009
			0.62379
			0.397877
			0.461065
			-0.36059
			0.851127
			2.63261
			1.57034
			0.43348
			-0.195926
			0.451951
			0.639802
			0.382192
			0.83704
			-0.231741
			0.543883
			0.727184
			0.492915
			-0.229609
			0.437829
			0.679415
			0.878932
			-0.381426
			1.89507
			0.85662
			0.54048
			3.04009
			0.412383
			-0.373678
			0.783114
			0.761663
			0.418173
			0.411586
			-0.313963
			-0.394087
			-0.277949
			0.75048
			-0.203035
			0.872948
			1.68251
			-0.323072
			0.724821
			0.632387
			1.72001
			-0.626393
			0.28334
			0.375882
			0.315971
			0.911626
			0.62506
			-0.290826
			0.965325
			1.13651
			0.400406
			-0.228993
			0.269406
			0.611159
			-0.167663
			1.44093
			0.854289
			0.654329
			0.473867
			0.571451
			0.938144
			0.476345
			0.343989
			0.965497
			-0.298193
			0.413416
			-0.222936
			-0.306081
			0.841829
			2.57087
			-0.373518
			0.446736
			-0.324148
			0.695255
			-0.25256
			-0.396871
			-0.346587
			-0.471056
			0.676577
			0.770519
			0.498196
			3.06467
			0.216037
			0.900731
			1.4297
			3.07672
			-0.214769
			0.206386
			-0.338279
			-0.336085
			0.599322
			1.5682
			0.509831
			0.208463
			-0.43878
			2.63112
			1.36672
			-0.413293
			2.84208
			3.23166
			-0.261713
			0.640493
			2.49254
			2.59473
			0.426477
			0.571818
			2.88067
			2.08893
			1.26337
			3.27648
			-0.294755
			-0.503264
			1.60988
			0.281263
			3.05266
			2.57421
			1.01681
			0.396051
			0.892894
			1.14051
			0.489747
			0.550349
			1.79207
			1.43724
			0.498365
			0.947035
			1.72761
			1.29493
			-0.473586
			0.510297
			0.809249
			0.62028
			0.66156
			0.591383
			2.05949
			0.391651
			2.78425
			2.29797
			1.8014
			1.42218
			1.34449
			1.11904
			3.15687
			-0.222691
			0.852127
			0.72868
			0.380924
			0.691401
			-0.110129
			0.807443
			0.783096
			3.18559
			0.891222
			0.508618
			1.95043
			0.454158
			1.54674
			1.38951
			0.666979
			0.353596
			0.807909
			0.395718
			3.32767
			2.5337
			0.535001
			0.9563
			2.22978
			0.229974
			0.404527
			0.261368
			-0.629895
			0.182616
			1.30058
			-0.281679
			3.18599
			0.7914
			1.48317
			1.38447
			0.680362
			2.73012
			2.9175
			-0.00714396
			0.92092
			0.61762
			0.410933
			0.323469
			-0.136767
			2.31515
			2.42338
			3.30168
			0.60303
			0.802899
			0.578429
			-0.085251
			0.244376
			4.08658
			0.669088
			0.524684
			0.598872
			0.480991
			-0.286629
			-0.339544
			-0.499745
			-0.571381
			2.28178
			0.818547
			0.855399
			0.434641
			0.603166
			3.38839
			0.581678
			0.509072
			0.850614
			1.266
			0.815786
			2.32164
			0.809006
			3.16029
			0.968252
			0.477497
			1.13499
			0.211835
			0.750087
			0.321217
			0.504551
			0.492515
			3.47204
			3.96914
			0.760398
			1.73294
			2.85612
			0.970665
			0.761695
			-0.0301237
			0.450979
			0.443275
			3.06857
			0.442778
			-0.340505
			0.726197
			0.505407
			1.01117
			-0.360175
			-0.385646
			0.277485
			-0.421101
			0.0129566
			1.08969
			1.24284
			0.955224
			0.288881
			0.273897
			-0.509855
			2.2127
			0.982343
			0.699094
			-0.365278
			3.1453
			2.19372
			0.343092
			0.630676
			1.01986
			0.575913
			-0.269478
			-0.484445
			1.59838
			0.456116
			-0.233208
			1.89932
			3.13829
			0.756244
			2.86627
			2.90592
			0.149233
			0.0519977
			-0.245316
			0.428508
			0.948942
			-0.534834
			0.889521
			0.374586
			2.21121
			0.769984
			0.388692
			3.40435
			0.868222
			1.88683
			0.690701
			-0.427954
			0.190758
			3.17523
			1.64189
			0.14693
			1.89028
			1.77089
			-0.442742
			1.48075
			0.867142
			-0.452992
			0.953203
			0.692973
			2.45657
			0.573334
			-0.400281
			0.380276
			1.94979
			1.62244
			0.584625
			0.919
			1.06183
			1.56967
			0.575028
			1.59547
			0.495847
			0.684874
			-0.562516
			0.403124
			0.697464
			0.832659
			0.413928
			2.39823
			1.89478
			1.88257
			3.36122
			0.913028
			0.849657
			0.363285
			2.71635
			1.79043
			0.53105
			0.628531
			2.13401
			1.16265
			0.254472
			-0.209553
			1.39671
			2.72505
			0.346994
			0.271593
			0.820458
			-0.708317
			0.80422
			0.642243
			3.18502
			0.830391
			0.333131
			-0.457251
			0.409816
			2.03786
			1.49933
			0.471505
			-0.454588
			0.626186
			0.344164
			0.541045
			0.850897
			0.61904
			2.38422
			0.40485
			1.827
			0.971814
			2.61257
			0.455485
			-0.683672
			0.942549
			2.67304
			0.953234
			0.507821
			0.270223
			0.233902
			0.173362
			1.59441
			1.93034
			0.885097
			-0.395852
			0.668784
			2.21818
			-0.206652
			1.73675
			0.280184
			3.08553
			0.543885
			0.600359
			1.02713
			0.687079
			2.20863
			1.11583
			0.188746
			2.17172
			1.38978
			2.86698
			-0.0350499
			0.359608
			0.261706
			0.362783
			2.84008
			1.35041
			0.696026
			1.65284
			1.08041
			2.30502
			3.01943
			1.14144
			2.18003
			1.73845
			0.28652
			0.269025
			2.46068
			-0.23359
			0.297162
			0.207599
			0.780907
			0.913569
			2.11901
			3.01387
			2.54028
			1.03107
			1.99763
			3.15327
			2.89964
			3.65992
			2.82101
			-0.288573
			3.50795
			3.3151
			3.19272
			2.22353
			2.59635
			0.762931
			1.60368
			2.61661
			3.15321
			0.512192
			3.18672
			1.83728
			3.18197
			3.75762
			3.62979
			0.740598
			2.79933
			3.49651
			1.90286
			2.87938
			3.85021
			3.02387
			3.61591
			3.52925
			3.07973
			2.93115
			2.6568
			2.44166
			0.762087
			2.24134
			3.88112
			3.49054
			2.69328
			3.47392
			3.31086
			3.74606
			0.834574
			3.13019
			0.266679
			1.58855
			1.04438
			2.35664
			3.07375
			3.62754
			2.31678
			3.22414
			3.45226
			1.38206
			2.62912
			4.06418
			0.530571
			3.71069
			1.75629
			3.33256
			2.81423
			3.3956
			2.19546
			3.23804
			0.773395
			3.06093
			2.96455
			1.40175
			2.08611
			0.680792
			3.38661
			3.14528
			3.91827
			1.06473
			3.31205
			2.54644
			3.12947
			1.04106
			3.34479
			2.51416
			3.42705
			2.03593
			2.15707
			1.62684
			3.11001
			1.1308
			1.82808
			3.62043
			2.96779
			0.799669
			2.90117
			1.56667
			3.15898
			4.26606
			3.10111
			3.15261
			0.82741
			0.624284
			3.58703
			2.6411
			2.42855
			1.71907
			3.52107
			3.34179
			2.93406
			0.809196
			2.75973
			2.02207
			2.87295
			3.35745
			3.17986
			3.37967
			2.39805
			2.68923
			2.8287
			2.47918
			1.96392
			4.02654
			3.62403
			3.03946
			3.33787
			-0.256159
			-0.481196
			2.68364
			3.39641
			3.23391
			3.73479
			1.42931
			3.22147
			0.568847
			3.82584
			0.405096
			3.56509
			2.49061
			1.51895
			-0.433798
			2.78472
			3.27096
			3.18838
			3.48619
			3.07197
			2.82986
			3.44913
			0.92056
			3.63265
			2.92115
			0.720736
			0.335222
			0.827015
			0.444626
			3.40055
			3.21448
			2.26648
			1.69752
			3.55005
			2.19333
			3.26833
			3.14648
			3.79203
			0.842811
			3.34826
			-0.237873
			1.01487
			1.80869
			4.04199
			2.17161
			3.97717
			3.52247
			3.8502
			0.758618
			2.82552
			3.97969
			4.36931
			3.50024
			3.81475
			3.69085
			3.95157
			1.45892
			3.55809
			3.0798
			3.74713
			3.82379
			1.92431
			2.59758
			3.5173
			3.75615
			3.26136
			3.46379
			3.42539
			4.65529
			3.93644
			3.55218
			3.78553
			1.11871
			3.88172
			1.09874
			2.71641
			1.8866
			3.84093
			3.92389
			1.28154
			2.5913
			3.52322
			3.81373
			2.93608
			3.88782
			0.825352
			3.70279
			2.71898
			0.787512
			3.67714
			3.71684
			3.79132
			3.30129
			3.81179
			3.24963
			1.58983
			-0.46797
			0.598914
			1.96066
			2.04542
			0.656923
			0.561695
			-0.147319
			-0.379329
			2.72956
			1.09496
			0.488427
			2.74282
			1.00252
			1.2779
			0.76781
			-0.354251
			0.560578
			-0.394304
			0.832357
			0.875755
			0.611986
			3.07809
			2.66146
			2.1795
			2.83945
			2.97182
			2.74405
			-0.361049
			0.32706
			1.0439
			0.513663
			1.80641
			2.98318
			-0.463478
			-0.287404
			-0.517649
			1.01442
			-0.266785
			-0.327835
			2.14492
			0.543093
			0.575082
			0.319539
			1.60125
			0.136332
			0.92352
			0.685201
			0.83134
			0.833176
			0.541602
			0.727122
			2.51399
			0.679942
			0.545078
			0.591747
			-0.235394
			-0.513918
			-0.331975
			2.31536
			0.588392
			2.34057
			0.946437
			0.924422
			-0.338218
			0.815578
			0.727443
			0.408633
			0.649516
			0.772938
			0.554022
			0.736437
			1.5461
			3.26219
			1.84881
			1.86939
			0.790542
			0.867251
			0.521866
			1.01172
			0.546161
			0.348206
			0.581902
			2.11169
			0.872257
			1.44075
			0.809266
			0.766654
			1.11289
			2.02281
			0.931964
			0.534439
			0.475239
			0.833556
			0.58334
			0.923405
			3.25308
			3.02539
			-0.283677
			0.423184
			-0.168821
			0.666452
			0.837534
			-0.364809
			0.30403
			0.930376
			1.04838
			-0.493421
			2.95495
			0.41321
			0.949201
			1.81071
			0.631432
			0.507826
			-0.298175
			-0.468072
			0.465194
			0.549532
			1.49539
			3.46274
			0.52126
			0.540247
			0.83827
			1.62097
			0.84487
			0.636957
			0.521711
			0.493004
			0.512993
			1.54022
			-0.300704
			3.50801
			0.911502
			0.731028
			1.82341
			0.452713
			2.22961
			1.74611
			0.832885
			0.61428
			0.6666
			0.459946
			3.6701
			0.822593
			2.2509
			0.666171
			-0.281049
			-0.375723
			3.47213
			0.483878
			3.40027
			1.77284
			0.894956
			0.499399
			1.06423
			1.95111
			3.48496
			2.7395
			0.787481
			3.39074
			0.303088
			1.08386
			-0.00794225
			0.554302
			0.804485
			0.403178
			2.92686
			1.62225
			0.588656
			0.742471
			3.1697
			0.854645
			3.02696
			0.704406
			-0.5099
			0.41588
			0.961533
			3.25764
			3.37
			0.949563
			3.40121
			3.56153
			1.12792
			3.08772
			1.23989
			1.65708
			0.828309
			3.70011
			1.7339
			1.98573
			-0.273641
			0.876628
			3.21283
			2.35643
			-0.163288
			-0.474872
			1.9161
			3.19307
			2.12218
			1.64248
			0.652804
			2.53396
			0.866645
			0.767084
			1.45825
			0.844658
			2.64512
			1.77061
			-0.410555
			-0.518066
			3.8664
			1.05801
			0.50093
			0.545495
			0.552276
			1.07825
			0.534051
			2.61622
			0.798606
			0.55226
			1.02302
			-0.25372
			0.661355
			0.598003
			2.03636
			1.92426
			0.517161
			0.499228
			2.13942
			0.567508
			-0.268555
			0.823843
			1.72276
			0.902662
			1.92487
			1.0751
			0.308193
			0.662514
			0.357739
			1.7868
			1.86614
			0.201462
			3.10459
			0.747453
			0.436438
			0.814042
			2.19976
			-0.385527
			0.759965
			-0.419087
			0.481526
			0.568869
			-0.454295
			2.14076
			-0.241894
			-0.5675
			0.555784
			0.889531
			0.648446
			0.774598
			3.20975
			3.38516
			0.347131
			0.486502
			2.11579
			0.787297
			1.29853
			3.15274
			1.97848
			-0.5212
			0.8162
			1.82577
			0.267359
			-0.240338
			0.781123
			3.22757
			0.00782242
			0.650865
			2.94018
			1.93988
			0.742286
			2.68154
			1.42793
			0.826267
			3.11515
			0.818681
			2.5534
			0.617967
			-0.293949
			0.974745
			0.591248
			-0.227582
			0.657216
			0.7608
			0.336576
			0.930704
			0.648825
			0.364937
			-0.346317
			0.491401
			0.46229
			0.468858
			0.472266
			0.97433
			-0.385801
			0.90899
			0.569555
			1.92448
			0.930229
			0.663524
			1.47013
			1.68788
			0.339527
			0.735946
			3.14452
			3.73113
			1.08458
			0.015734
			0.657869
			2.55109
			0.914146
			0.557345
			0.60475
			0.620633
			2.14427
			0.662951
			0.902061
			0.742798
			1.40367
			1.28957
			0.212151
			-0.257691
			0.655712
			0.966414
			2.6827
			-0.477991
			0.672475
			3.30909
			3.40817
			0.888013
			2.84311
			0.732838
			0.396951
			0.499711
			1.83999
			0.364358
			2.18986
			0.536252
			0.618544
			-0.272805
			1.06844
			3.6202
			1.23534
			0.579696
			0.180881
			0.688308
			0.93019
			1.07262
			0.761129
			0.963631
			1.56621
			0.524025
			2.98093
			0.929059
			0.706955
			0.721851
			2.1131
			1.76273
			0.876004
			0.43509
			1.6842
			0.490869
			-0.290713
			-0.482654
			3.00292
			0.701138
			0.663474
			0.623767
			0.701295
			1.79303
			0.729092
			2.25445
			1.0998
			0.219484
			0.471303
			0.916893
			1.20169
			0.470984
			2.05066
			0.451947
			0.603506
			1.55852
			2.21119
			0.728579
			0.496301
			-0.27395
			3.17869
			0.34786
			0.515168
			0.284286
			-0.413012
			1.29657
			1.65602
			0.627218
			1.48952
			2.21742
			1.92968
			1.08249
			-0.369685
			0.882283
			1.97814
			3.12496
			-0.273599
			0.770958
			0.461671
			0.349953
			-0.385443
			0.552832
			0.613461
			0.422809
			-0.322216
			0.910999
			-0.278783
			0.745324
			1.05447
			0.932834
			0.859349
			-0.217816
			0.836713
			2.88168
			0.744287
			0.556372
			3.17786
			0.62735
			1.06255
			0.802689
			0.645694
			-0.329321
			-0.219856
			-0.161606
			0.706471
			-0.426434
			0.565415
			1.44904
			0.310012
			0.523079
			0.492989
			1.27843
			0.782603
			1.37025
			0.43706
			-0.182915
			0.541571
			0.393871
			0.630516
			0.810196
			-0.255603
			2.68884
			1.43457
			1.46168
			1.90006
			0.42709
			-0.152801
			1.38915
			0.714891
			-0.276289
			-0.594979
			0.388861
			3.56541
			0.229956
			-0.321407
			0.790729
			1.37459
			-0.501906
			3.14123
			0.541415
			1.96867
			1.89066
			-0.379535
			0.533041
			3.76282
			0.723047
			2.56994
			0.901849
			1.33773
			0.669196
			0.165731
			0.703536
			0.783944
			0.879152
			0.706657
			0.20549
			0.955927
			1.97809
			2.88616
			-0.265675
			3.2391
			3.14505
			0.366576
			0.613778
			-0.325851
			-0.579844
			1.7624
			0.747328
			1.49715
			2.90186
			3.2409
			0.744586
			3.00575
			0.825456
			0.651434
			0.307393
			0.81167
			3.51424
			2.36851
			3.2029
			1.9994
			2.94216
			0.849236
			0.198102
			0.19684
			0.427618
			1.88553
			0.823387
			0.584758
			1.8167
			1.44032
			0.881632
			-0.525121
			0.567305
			3.3546
			1.70446
			1.78494
			1.93089
			0.51503
			1.07525
			0.70256
			2.01348
			2.32912
			1.72902
			0.627283
			-0.369376
			0.746442
			0.969029
			0.624067
			0.906532
			0.269857
			0.910253
			1.43631
			1.06219
			-0.265591
			-0.330252
			2.76185
			0.727353
			0.790691
			0.557999
			1.69617
			-0.365617
			0.214421
			0.910974
			-0.619489
			0.283064
			-0.405876
			0.30181
			0.483341
			0.171708
			0.403545
			2.50587
			-0.412907
			0.211731
			0.294513
			3.31512
			0.282539
			0.0761826
			-0.400372
			-0.0192818
			0.90955
			-0.691577
			0.0566333
			0.546149
			-0.340456
			0.269171
			0.0344868
			-0.295068
			1.22056
			0.733729
			1.17952
			1.05709
			1.96318
			0.0706471
			0.666808
			0.0992916
			1.06901
			-0.248034
			-0.128404
			0.683497
			0.56265
			0.393706
			0.227927
			-0.397192
			0.780752
			-0.419378
			-0.509855
			0.0063241
			0.277005
			-0.699253
			0.791922
			0.981546
			-0.42341
			0.368426
			-0.44232
			0.300723
			-0.181963
			0.637883
			-0.69967
			0.374896
			-0.0989146
			0.555417
			0.186316
			0.531046
			-0.166228
			-0.357443
			-0.00822594
			0.291905
			1.81355
			0.0402834
			0.430609
			-0.785175
			0.142442
			0.338952
			0.270242
			-0.543706
			0.600402
			-0.493275
			2.55139
			2.39016
			0.621729
			0.788804
			0.20108
			0.281041
			0.147471
			-0.398092
			-0.189228
			-0.545557
			-0.132862
			0.634
			-0.242801
			0.322649
			0.15782
			0.0259251
			1.31564
			0.0836192
			-0.0136734
			0.269769
			0.274859
			1.78605
			0.359913
			0.164472
			0.464432
			-0.171234
			0.607136
			-0.381487
			0.178044
			0.393957
			0.232483
			0.541703
			0.47301
			0.549261
			-0.570988
			0.435427
			-0.0528623
			0.209943
			3.04305
			2.99045
			3.89082
			3.12801
			3.48258
			4.15689
			3.80979
			3.66375
			1.86119
			3.97523
			0.469339
			4.18998
			0.668497
			4.26264
			2.15658
			3.45137
			2.08105
			2.80477
			3.66855
			2.08995
			3.87683
			2.03405
			3.37778
			4.0782
			3.78852
			3.84627
			3.57905
			2.38168
			1.90866
			2.99246
			2.39212
			3.32406
			3.71689
			4.15851
			3.64261
			3.02578
			3.49473
			1.57507
			3.5901
			4.13162
			3.6472
			2.2903
[truncated: 1,209 more rows]

## Sheet: Ext. Data Fig 2d
	MHC-II score (human thymus)													Source:
	B naive	B memory	B pro/pre	B plasma	mTEC(II)	mTEC(III)	mcTEC	mTEC(IV)	cTEC	mTEC(I)	TEC(neuro)	TEC(myo)		Data from Park et al, 2020
	3.00641	3.42399	1.92365	1.3415	3.81838	4.35665	1.13171	0.326792	1.07671	2.72126	-0.217872	-0.562446		Paper: https://doi.org/10.1126/science.aay3224
	3.41823	3.08656	1.53315	2.59816	4.06891	2.4759	1.2551	2.41707	3.11141	3.22849	-0.356189	0.252257		Data source: https://doi.org/10.5281/zenodo.5500511
	3.38593	3.54541	1.5353	3.57285	4.61937	0.213315	-0.244566	-0.534229	3.08946	0.260693	0.986327	-0.158157		File: HTA08.v01.A05.Science_human_fig1.h5ad
	2.16887	3.58498	1.84095	4.12387	3.95209	1.99665	1.40404	2.4064	3.1428	2.42967	0.508908	-0.216861
	3.42697	3.86036	0.917469	0.773927	4.30343	2.28761	2.63583	2.22733	0.677951	1.63795	-0.456427	-0.455362		Measured variable:
	3.22119	4.19901	1.65266	3.47125	3.64997	1.9552	1.24333	1.79877	3.28929	2.70323	-0.000390164	-0.370822		MHC-II score was generated using Scanpy's sc.tl.score_genes() function
	3.1504	2.16324	1.31957	0.00809535	3.58476	3.1143	-0.191921	2.09345	3.82364	2.33367	-0.258773	-0.438717		Genes included for score: HLA-DPA1, HLA-DPB1, HLA-DQA1, HLA-DQA2, HLA-DQB1, HLA-DQB2, HLA-DRA, HLA-DRB1, HLA-DRB5
	3.02139	4.59414	1.45866	1.95711	3.94019	1.34651	0.178906	3.12115	0.158282	2.66938	0.25062	-0.393799
	3.17175	2.4508	1.88407	0.502685	3.42942	2.28079	0.175608	0.296639	0.53843	3.06625	2.88546	0.0247372		Statistical Analysis:
	3.2204	4.54978	0.951597	0.866884	3.4455	2.77365	-0.161455	1.71735	-0.13016	3.61369	-0.25551	-0.315357		Sidak's multiple comparison test. Highlighted tests depicted in figure
	3.1637	3.25396	2.14048	3.4171	3.11556	1.12982	0.144344	1.01672	0.706884	3.62596	1.67995	-0.328842
	2.85139	2.5992	1.51902	-0.162672	4.25259	2.49581	-0.0817898	0.849951	0.147938	0.993376	-0.097047	-0.201213		Test group	Adjusted p-value
	2.9863	3.62578	1.58433	0.713381	3.52625	3.70163	0.0498923	0.567625	0.0555324	0.0442289	1.4843	-0.473596		B naive vs. mTEC(II)	<0.0001
	3.40476	4.74517	2.24559	-0.0894378	3.70302	2.69789	0.121974	3.49697	1.04129	3.85733	-0.0296098	-0.552642		B naive vs. mTEC(III)	<0.0001
	2.84115	4.65278	2.3715	0.117277	3.83068	1.96994	1.5736	2.68737	-0.658045	3.96974	0.422303	-0.648043		B naive vs. mcTEC	<0.0001
	3.49814	3.22958	1.50017	-0.203666	3.19712	4.49509	-0.643447	1.88943	0.0832499	3.24506	-0.0725536	0.120035		B naive vs. mTEC(IV)	<0.0001
	3.26504	5.06417	1.6283	0.226635	3.28881	-0.108852	2.01631	1.79007	1.15189	3.917	0.713923	-0.372594		B naive vs. cTEC	<0.0001
	4.06797	4.64483	0.268311	0.211647	3.06103	3.45617	0.116327	2.01395	2.80156	4.03617	2.11283	-0.46553		B naive vs. mTEC(I)	<0.0001
	4.33633	3.32815	1.85695	-0.0687545	4.47388	2.63929	0.273208	2.92648	0.339695	2.84196	1.20333	-0.265575		B naive vs. TEC(neuro)	<0.0001
	3.65761	4.02675	1.6434	-0.0954436	3.12734	2.78866	0.246428	2.36691	4.11225	3.29239	3.59685	-0.273734		B naive vs. TEC(myo)	<0.0001
	3.10033	4.5138	3.6411	-0.219227	3.82902	2.70635	0.499948	2.95141	0.327772	3.59583	-0.260534	-0.318827		B memory vs. mTEC(II)	<0.0001
	3.84581	2.07944	2.86785	0.115278	3.97658	0.377761	-0.165476	-0.416246	3.30736	2.97114	1.89629	-0.241149		B memory vs. mTEC(III)	<0.0001
	3.36265	4.34732	1.58721	0.38545	4.46874	1.98476	0.0391092	1.97868	3.50373	3.3029	3.81845	-0.637996		B memory vs. mcTEC	<0.0001
	3.56151	4.37336	1.13322	0.46593	4.46011	4.18074	1.62137	2.0967	3.97288	3.26723	2.93475	0.558407		B memory vs. mTEC(IV)	<0.0001
	2.70567	3.57218	0.289345	-0.0466714	3.40176	3.30905	0.775926	0.53347	2.43891	3.84962	-0.140403	0.806985		B memory vs. cTEC	<0.0001
	3.19295	4.26919	2.2973	1.88711	3.56525	2.70087	1.37743	1.70791	-0.0413292	4.10477	0.112998	0.551504		B memory vs. mTEC(I)	<0.0001
	3.5135	4.12337	0.211773	3.98166	4.10888	3.28846	0.166287	3.17802	0.478905	3.09773	-0.600675	-0.540994		B memory vs. TEC(neuro)	<0.0001
	3.68396	3.59598	3.06594	2.06779	2.9396	4.03923	-0.359237	0.943611	3.45886	1.45675	-0.325405	-0.410884		B memory vs. TEC(myo)	<0.0001
	3.08461	3.87903	1.44176	3.72255	3.50382	-0.156842	-0.00216616	3.28712	2.99104	3.65791	-0.112666	0.879221		B pro/pre vs. mTEC(II)	<0.0001
	4.05779	3.93538	2.51662	0.161371	3.72635	2.48371	3.99176	2.66067	3.85099	1.61412	-0.46473	-0.595405		B pro/pre vs. mTEC(III)	0.0001
	3.51806	3.98093	2.95212	2.74973	4.28582	2.28918	3.28485	1.21043	3.46424	3.20267	-0.108854	-0.415981		B pro/pre vs. mcTEC	0.0049
	3.17045	3.74471	1.91312	3.87193	3.33539	1.28483	0.462221	2.40768	1.61259	3.07462	0.490168	-0.279144		B pro/pre vs. mTEC(IV)	0.9151
	1.83591	4.05369	3.26571	1.41531	3.74086	3.64641	3.48336	2.84276	0.438297	5.1884	-0.363838	-0.116918		B pro/pre vs. cTEC	<0.0001
	3.10315	3.95589	2.99409	2.00852	1.36583	3.8092	1.60144	0.786562	2.72587	4.29515	-0.475761	0.512485		B pro/pre vs. mTEC(I)	<0.0001
	2.8617	3.66232	2.70108	4.02955	2.93451	2.97292	1.35199	3.88286	3.93839	1.72327	0.79633	1.80642		B pro/pre vs. TEC(neuro)	<0.0001
	3.44544	4.01759	3.02423	3.1248	4.42193	2.52522	0.5647	2.71547	2.52921	3.2126	-0.229497	-0.130653		B pro/pre vs. TEC(myo)	<0.0001
	3.59579	3.79288	1.67181	3.62197	4.56091	4.39049	-0.52324	0.622582	4.14119	3.3634	1.11814	-0.427661		B plasma vs. mTEC(II)	<0.0001
	3.54512	3.26881	0.927845	0.148398	3.45419	3.89223	3.37449	-0.522441	2.9133	3.46301	-0.081064	-0.165883		B plasma vs. mTEC(III)	<0.0001
	3.15085	4.0006	2.11935	2.56502	4.51838	3.90681	-0.0471986	2.79913	1.22682	4.01788	-0.699646	0.163834		B plasma vs. mcTEC	<0.0001
	3.02307	3.87283	3.777	2.73193	3.88275	1.87028	0.504385	-0.0658517	2.44206	3.9786	-0.439506	-0.705755		B plasma vs. mTEC(IV)	<0.0001
	4.08093	3.56002	1.78722	1.68883	3.92718	2.47803	0.348103	1.6053	2.59734	1.06173	0.976719	-0.301847		B plasma vs. cTEC	<0.0001
	2.74073	3.05075	2.95472	2.21976	4.30595	2.45723	3.35607	-0.303466	2.45394	3.32392	-0.475182	-0.589238		B plasma vs. mTEC(I)	<0.0001
	3.73984	4.10964	2.12141	0.176287	4.3777	2.53712	1.53286	0.777456	-0.0423012	-0.0446105	-0.414241	3.14864		B plasma vs. TEC(neuro)	>0.9999
	3.48337	3.48004	2.57729	0.11773	2.87077	1.27581	0.15086	0.570867	0.792587	0.253112	-0.0619095	3.25237		B plasma vs. TEC(myo)	<0.0001
	3.5716	3.58068	1.83323	2.54353	4.16543	3.01593	0.613228		2.8588	-0.241739	3.3278	-0.556926
	2.90763	2.73302	3.78247	0.258558	3.90985	1.73161	3.84311		0.667115	2.17453	1.81407	-0.658622
	3.62372	3.78625	3.34413	0.237199	5.142	3.32607	1.47389		2.05362	-0.160829	2.74257	-0.536243
	3.61998	4.17106	3.13855	1.68715	3.9518	2.99855	1.93857		2.5514	-0.0315565	3.11674	-0.422959
	3.45557	3.89248	2.3307	2.78488	4.12462	3.96039	0.547104		3.68455	0.957352	0.489055	0.215657
	3.99313	4.0222	2.89988	-0.108448	3.4233	2.80663	1.20576		3.45975	-0.173748	0.990108	-0.270831
	4.71895	3.72428	3.90311	1.47361	2.84519	4.39812	3.17979		1.14474	-0.222141	2.42153	-0.271706
	4.57776	3.96866	2.50558	0.375174	4.77124	3.38894	1.3407		3.57228	-0.21245	1.05806	-0.327304
	4.0529	3.90164	1.49893	2.79014	4.28349	2.44679	0.299517		1.9768	0.329576	0.569362	0.000820365
	3.76787	4.1183	3.80479	2.58105	4.30164	2.16166	2.53133		0.00441605	0.125338	0.710788	-0.156632
	4.12721	4.0476	4.1661	2.64968	2.91401	3.50727	2.36611		-0.00667117	-0.336817	3.06475	-0.168713
	4.12563	4.23949	2.21867	3.5544	3.33768	4.05011	-0.318607		3.54118	0.924151	1.17149	-0.294152
	3.39481	3.54699	2.76942	3.64825	3.69783	0.484367	-0.14854		3.11043	0.027678	0.561506	-0.224868
	4.29058	4.23309	3.58224	1.85109	5.54226	3.76308	2.00007		-0.320873	1.16746	1.93715	-0.282004
	3.57672	4.02754	4.39624	3.26135	3.63473	1.38067	0.599926		1.76128	3.56789	-0.114384	-0.38742
	1.95769	3.93376	4.2819	0.664845	4.72838	2.3475	0.840347		3.10351	2.69667	1.77845	-0.257591
	3.74361	4.03907	3.13625	2.48034	3.44691	4.19547	-0.34819		0.600297	1.38253	-0.500976	-0.36092
	3.34087	3.47074	3.44644	1.1371	2.5618	3.78211	0.481681		2.57845	2.8561	1.8308	-0.298611
	4.05845	3.84116	4.5008	2.96006	3.37585	2.3236	3.80733		3.34204	-0.28032	0.122217	-0.24255
	4.62331	3.77427	1.50305	2.36533	5.65985	1.44903	1.87803		1.93578	3.25966	2.40749	-0.507235
	3.92595	3.70566	2.78532	0.624969	3.1877	3.32019	-0.348103		3.67473	4.16613	-0.0320929	-0.147434
	2.58089	4.02336	1.94433	1.1914	1.46081	2.30487	2.67634		1.34859	2.89522	1.36368	-0.508107
	4.85237	3.89968	1.41802	2.4202	3.42617	3.73879	0.503131		2.00909	2.19285	0.394444	-0.23865
	4.47554	3.84904	2.5179	0.0985979	3.54625	3.83097	1.44685		3.58547	2.32167	1.08256	-0.126174
	3.92643	4.14917	1.53593	1.45027	4.25459	-0.212294	0.99307		3.0253	2.87752	1.05139	-0.241796
	4.58198	3.61683	2.4733	1.24338	4.82279	1.24854	2.19287		1.61814	2.10401	2.69049	-0.263621
	4.66016	3.98059	1.21736	4.47315	1.52284	3.16706	0.751214		0.216516	2.71761	1.42512	-0.318231
	4.73454	4.04493	0.471901	2.50943	4.01634	2.8051	-0.229545		3.77125	1.76044	0.955173	-0.263445
	3.72881	3.39918	1.45058	-0.0462291	4.10853	4.0403	1.21891		2.75366	3.02456	-0.00990129	-0.194345
	3.57858	3.80193	3.00942	2.13719	3.85234	3.32893	-0.440561		3.75016	2.52699	-0.356425	-0.263342
	5.0552	3.61728	1.80926	2.34759	5.04347	3.5706	4.56086		1.01133	2.69608	1.95543	-0.216073
	4.19228	4.14557	1.95501	3.87086	2.94824	3.83118	2.41424		1.17691	2.26452	-0.506554	-0.244242
	3.60654	3.68195	1.43266	2.00048	4.32483	3.96441	0.325252		1.32267	2.07373	1.27283	-0.2351
	4.01824	3.87759	1.63324	0.74273	3.52785	2.79812	4.10938		2.23986	2.06853	-0.232171	-0.226861
	4.23915	3.91842	0.867249	0.333861	4.56127	1.60282	3.11364		2.07204	0.978096	-0.00499387	-0.2134
	4.59471	4.07864	2.16588	0.461135	4.04194	2.76281	3.60311		1.33172	2.23537	0.3979	0.954855
	4.50344	3.68718	1.04894	0.291086	3.23276	3.1964	1.3178		1.26351	3.24418	-0.312524	-0.143396
	4.39682	4.26362	1.35704	1.29173	3.80369	3.79507	1.66501		2.08888	1.78323	0.921134	-0.226043
	4.45407	3.88367	-0.253674	1.12312	3.63416	2.22893	1.28709		0.258985	2.25314	2.35992	-0.436315
	3.37143	3.71704	1.41274	1.0179	4.45073	2.72262	0.334462		1.26015	2.55885	-0.455426	-0.249548
	4.08764	4.3462	2.06555	2.62219	4.61823	0.940745	-0.180706		3.08645	2.75705	1.44005	-0.268027
	2.41124	3.71544	1.93034	1.77733	2.91866	3.8918	0.856265		2.16823	1.15512	-6.6469e-05	-0.325999
	5.01189	3.84799	1.79219	0.122836	3.5735	2.27066	0.233284		1.37201	0.614762	-0.0300264	-0.286118
	4.54779	4.09684	1.94353	3.39165	3.24644	3.6257	0.730526		3.01344	0.600206	-0.113198	-0.176966
	4.27563	3.55992	1.50925	2.76432	3.03879	2.30787	1.02224		1.32545	2.10117	-0.505065	-0.290461
	4.37985	3.71132	2.3687	1.17392	3.39954	2.80806	2.67594		2.53363	2.34223	0.645405	-0.223551
	4.20234	4.16001	1.27696	0.481697	3.91747	1.28311	0.452577		2.86929	-0.285499	-0.340351	-0.302346
	4.29828	3.41974	2.55938	3.55582	1.88453	3.43582	0.148383		2.24925	1.47751	1.40899	-0.197985
	3.49929	4.16584	1.54846	2.36324	4.86617	3.61538	1.74818		1.06344	3.2604	3.27079	-0.204134
	4.45716	3.77858	1.66985	1.55595	2.87521	3.09932	2.97433		2.34568	1.02102	0.464658	-0.309561
	3.89971	3.93313	0.676237	4.28767	4.66557	4.39953	1.07061		2.67423	1.54124	3.60926	-0.374107
	3.5515	3.3939	0.351308	0.697373	4.27614	3.50082	0.726669		1.32936	3.2466	0.289569	-0.47994
	4.07181	3.76196	0.294712	3.2055	5.16854	4.37441	2.7188		3.17889	2.10075	0.884812	-0.245568
	4.20235	3.94475	0.307799	3.08335	3.71666	1.92483	1.93603		3.65639	3.40031	-0.160336	0.862265
	4.02381	3.95301	0.625685	1.97173	4.21239	0.265753	1.45466		2.80723	2.00312	0.531102	-0.28598
	3.24066	4.12854	0.33999	-0.258419	2.54154	3.66136	1.94331		3.85344	2.31004	0.372414	-0.176313
	3.26761	3.85528	1.09274	2.48152	2.70651	1.44802	2.92907		3.13162	2.98591	1.22421	1.41404
	3.95537	3.39711	3.83078	2.6317	4.25009	2.90604	-0.155992		3.79014	3.70489	-0.165351	-0.196959
	4.42857	3.6281	1.89124	3.26567	3.62695	2.60356	0.633726		4.18961	1.69278	-0.158787	-0.220575
	4.0607	3.87254	3.33378	2.70798	4.21685	3.37854	-0.16776		3.22908	0.056641	0.179286	-0.168892
	3.64777	3.49397	3.64962	1.31459	2.26634	2.01747	-0.24775		1.87407	1.98989	0.787715	0.0781159
	4.2927	3.81414	1.94573	1.18335	4.51865	2.98252	-0.0622976		2.16204	2.95911	-0.503115	-0.221631
	4.34075	3.68824	2.64246	0.799971	5.11322	2.58424	0.0667528		4.17677	1.10787	-0.245028	0.159049
	3.75444	4.29456	2.41174	0.457813	4.13265	3.17988	0.187376		4.1374	3.7364	-0.101856	-0.253861
	3.75207	4.01276	0.511499	-0.307305	4.46594	2.8316	2.90796		3.91093	1.7018	-0.545595	-0.253171
	4.09657	3.71973	1.83419	0.386695	4.69128	2.28461	-0.3928		4.57594	-0.00471969	-0.458767	-0.108682
	4.67572	3.67576	2.28321	0.462949	3.75507	3.51576	0.323335		4.42679	1.84469	0.373478	-0.297543
	3.62676	4.12561	3.30883	0.614513	3.37569	4.74269	4.02259		4.46492	2.4523	-0.351949	0.969622
	2.6867	3.73078	2.26855	1.04601	2.95802	3.54522	2.59081		3.74739	3.56987	0.150719	-0.349243
	4.35974	3.55498	0.0951327	1.88988	4.73836	2.55892	1.03124		3.60709	3.67284	-0.454191	-0.248728
	4.28027	3.42586	1.80476	2.76372	3.78859	2.65918	1.96592		4.78539	3.20114	0.620079	-0.193079
	4.02306	3.94295	1.13868	0.659764	4.2662	1.76534	1.25493		4.02847	2.95506	1.17258	-0.287021
	2.36642	3.90572	1.44375	0.108414	2.85595	2.77051	0.627507		3.25874	1.59636	-0.540084	-0.298498
	2.79763	4.03982	2.62177	1.38922	2.86107	2.07495	1.90226		4.19242	3.01958	0.188207	-0.337737
	4.42338	3.54166	1.65382	2.98138	3.7834	0.986891	0.247447		4.14502	2.82942	0.680167	-0.221838
	4.33213	3.51019	0.776118	2.06246	3.65876	3.41741	0.0333745		3.88172	3.27832	1.89775	-0.248077
	3.05726	3.74103	1.78882	-0.0654199	3.88497	1.27351	1.03725		4.21516	1.7954	-0.053608	-0.195341
	3.66626	4.23207	2.37683	-0.0900788	5.10776	2.06357	0.600882		3.34424	3.43486	-0.314127	1.58628
	3.06813	3.86203	0.714028	0.0412303	4.5449	2.64697	4.18776		3.08764	1.12307	1.63565	-0.438022
	3.2734	3.74439	2.72418	0.144276	4.34955	3.41931	3.72		4.38807	0.0859078	1.59845	-0.272387
	2.47137	3.68374	3.20675	0.369859	4.4953	4.30737	1.94011		2.69554	0.88583	0.258798	-0.315578
	1.08063	2.85099	1.43878	-0.213378	4.68696	4.13404	0.318693		3.06176	3.73152	0.189307	-0.184639
	4.40266	4.00588	0.683745	-0.195243	3.95712	2.84868	0.736935		3.76596	-0.302904	-0.162762	-0.259289
	3.9311	3.85002	0.968639	-0.237448	2.17847	3.84718	1.24082		3.0612	2.62572	-0.095511	-0.134515
	3.73477	4.0662	1.62263	-0.226919	4.18895	3.2427	0.0791734		3.49576	0.629684	0.874257	-0.202741
	4.38066	3.84733	2.11601	0.966701	3.79977	4.03719	0.837061		3.99174	2.32063	0.0467315	-0.133732
	4.59961	3.52759	3.87659	-0.18317	4.03769	3.31376	-0.152687		4.28697	2.21284	1.18644	-0.4545
	4.46729	3.3343	3.43731	0.130125	3.71709	2.91781	0.808162		3.84958	2.53844	1.24919	-0.281794
	4.31937	3.93257	2.33423	0.061779	3.33961	0.23265	1.22823		2.84915	3.49022	-0.76543	-0.283365
	4.34033	3.79268	2.6955	0.0180587	3.61589	4.01767	0.23879		1.58389	2.41297	-0.292642	0.0813526
	3.37755	4.36222	0.686332	1.11675	5.66388	1.83562	-0.00523675		3.00247	0.952292	1.75949	-0.23764
	4.83748	3.96577	3.38418	0.193146	5.19545	3.51136	1.13676		3.70625	0.11583	-0.320717	-0.312219
	3.45939	4.07579	2.38346	-0.036365	3.14908	1.14473	0.47277		3.86452	2.15033	0.205061	0.854045
	4.87336	4.38638	1.64077	-0.0355308	5.48674	0.977093	-0.254131		4.17494	2.56249	-0.344196	-0.0712167
	4.86075	3.78643	2.60498	3.48588	4.62844	3.01247	0.602752		4.38069	2.74967	0.0800306	-0.25721
	5.04984	4.16141	2.36565	-0.191147	3.73808	1.57527	0.937892		1.46984	2.28681	0.706795
	3.5256	3.16785	2.8864	2.32912	3.63522	4.12661	3.46625		2.68557	2.05092	0.98333
	4.44569	3.12198	1.93947	0.107907	4.20988	3.05865	3.24952		4.01737	2.17234	1.11855
	4.25574	3.94047	2.6204	-0.279297	5.35121	2.53542	4.20906		4.52506	1.67167	1.3576
	3.65363	3.98557	1.86666	0.192469	3.88365	1.29361	1.46336		3.91403	2.28694	-0.466141
	4.64593	4.17187	3.25419	2.86579	3.95877	3.89988	0.418102		1.68984	3.00753	-0.551421
	4.19598	4.23859	2.44833	1.75769	3.32962	3.11878	3.6572		4.20089	2.5323	-0.48324
	2.26938	4.20149	1.7826	2.8545	3.401	3.98189	1.2936		3.41454	2.89417	-0.0129522
	3.58507	4.01231	4.44266	0.501645	4.44089	2.7665	2.76949		4.10465	3.64892	0.590466
	4.6758	3.02316	1.90792	-0.0311376	3.43702	3.72577	1.77968		4.01762	2.08856	-0.154483
	4.08493	3.62119	3.46455	-0.171481	4.70869	2.94371	0.0737146		3.5032	2.75149	0.0254864
	4.56813	3.94732	2.0164	0.644329	5.13679	2.5469	2.4286		4.19135	1.52967	-0.612749
	3.68472	3.61256	2.44705	-0.0822606	4.10726	4.41175	4.19354		2.26725	2.59524	-0.264993
	3.54851	4.02856	1.59334	0.133023	3.49541	0.970722	-0.378054		4.65461	3.5474	2.07372
	3.47022	3.79388	2.21201	-0.207321	4.31714	2.7388	4.13339		3.74398	3.27295	-0.558331
	3.55561	3.86208	-0.0732091	-0.1587	3.93162	0.216136	1.63448		4.18	1.92606	-0.155393
	3.62156	4.02344	0.539431	0.0509078	3.78096	3.57497	0.335745		3.31726	2.90875	-0.182768
	3.91762	3.68844	0.980583	0.604032	3.72458	3.12296	0.97223		3.63831	2.6296	-0.0578502
	4.97279	4.0134	1.85414	-0.240289	3.67798	3.75516	0.673035		4.03599	2.49062	-0.254935
	4.07622	4.22995	1.47108	-0.174261	1.15294	2.28433	-0.418682		4.15083	3.17672	-0.716433
	3.80724	3.93233	1.5783	-0.194235	4.39197	1.99957	2.49107		4.08585	0.214359	-0.760622
	4.18823	3.88858	0.209671	-0.0691824	4.09728	0.309249	0.741142		4.02099	1.17184	0.162575
	4.6781	3.81606	2.29626	-0.199473	4.9795	1.86238	2.13823		4.07708	0.69024	0.199509
	4.43547	3.85552	2.86841	-0.158222	4.63979	1.04229	0.981654		4.16197	4.59748	-0.20166
	4.65963	3.49417	1.94811	-0.153397	3.02484	-0.164258	1.67871		3.07612	1.52974	0.00190577
	4.52973	4.06874	0.307489	-0.11452	4.53137	2.14816	1.67845		4.42647	3.10888	-0.542843
	4.45349	3.49157	2.06896	-0.105349	1.17852	0.729634	0.353724		1.94035	3.17177	-0.275195
	4.2509	3.69945	2.41905	-0.0901231	4.66769	0.282866	3.78132		4.07856	1.19949	0.0412222
	4.38538	4.01672	1.92046	-0.0763785	3.21425	-0.162465	1.22187		3.46387	3.70763	-0.825485
	4.6572	3.8436	1.191	-0.13991	3.37158	1.11664	2.31332		4.54686	2.4163	-0.342706
	4.24456	3.71665	1.96375	-0.101067	5.27744	1.88937	3.75178		4.19036	3.46587	-0.338546
	3.9114	2.78028	2.12282	-0.128684	4.16826	0.168841	1.40699		3.95542	3.46077	-0.293026
	3.87138	3.94178	2.65715	-0.157608	1.11933	2.74933	0.365563		4.46639	3.26928	-0.48387
	4.742	3.75967	1.4793	0.0753573	4.28804	2.69276	1.92858		3.94126	3.3828	-0.71125
	3.90523	4.00579	2.01169	-0.206788	4.20889	3.02414	4.6014		3.92372	2.5898	0.111111
	3.75343	3.62672	3.03013	-0.168552	3.88922	0.0330781	0.747728		4.76805	3.38886	-0.366144
	4.6948	3.89688	1.7282	-0.0740767	3.72581	0.142767	0.459148		4.13234	4.02278	0.303736
	4.7456	4.20274	1.67187	-0.191366	3.88172	-0.104646	2.15793		3.63978	3.97943	3.35514
	4.45269	3.99494	3.00867	-0.172848	5.20111	-0.0899296	1.49852		3.72658	3.32799	-0.380865
	4.16637	3.78815	3.19103	-0.0782468	4.0578	-0.143628	0.653642		1.10844	2.47085	0.352193
	4.18823	4.13658	2.88134	-0.0822144	3.8674	0.406547	1.13987		4.38081	3.87117	0.508585
	1.95546	4.15527	1.32801	-0.214112	3.46301	0.940442	0.53783		3.97814	2.76515	-0.364387
	5.01272	4.08135	2.59736	-0.0663406	3.65446	0.232633	3.53475		4.20514	3.85602	-0.377076
	4.38538	4.36328	2.59101	-0.24357	3.86777	2.66803	1.26723		4.21559	3.59378	-0.29167
	4.6157	4.01198	1.80428	0.0817362	3.81541	2.90693	-0.354945		3.94585	2.9765	1.86976
	4.691	4.11122	2.61882	-0.109784	3.05803	0.532365	0.139768		3.07352	1.9454	0.280983
	4.36902	3.64924	2.51094	-0.152227	4.19318	2.07861	1.18991		4.51344	2.60703	-0.362699
	4.6074	3.71466	1.59954	-0.153819	4.12537	0.160187	0.0459598		3.48037	0.273567	-0.254829
	4.03574	3.95425	2.58746	-0.173645	1.238	1.3372	0.612048		4.71612	-0.272421	0.137186
	3.94921	3.61379	1.2666	0.0642406	3.84022	1.2226	1.78411		4.29273	3.38997	4.57885
	3.87327	4.21287	2.40831	0.858905	3.87379	2.99614	0.0162951		2.35956	3.55358	0.786405
	4.37801	2.34003	3.93498	-0.18743	3.8215	1.03906	0.372954		2.08784	1.63636	0.204954
	4.33451	3.84758	0.0544705	0.176947	4.72291	1.95992	0.519389		3.99011	3.34899	0.354514
	4.42418	3.74955	0.515427	-0.145222	3.87264	1.58091	2.99424		4.31957	3.10113	-0.584698
	3.81301	3.75674	1.49237	0.120028	4.06131	-0.220448	2.55455		4.55753	3.73409	-0.0853412
	4.22395	3.69114	1.16727	-0.109408	3.07153	-0.143909	3.8746		4.05169	3.25471	-0.377287
	4.03596	4.4761	1.39925	-0.125046	2.32911	3.71046	-0.200273		5.27692	3.14202	0.0985669
	4.24984	3.92859	2.41065	-0.180243	4.73468	1.25365	3.91313		4.275	1.69484	2.90023
	3.67022	4.24863	0.821668	-0.169038	3.87995	3.04732	0.0860774		3.74569	3.53144	0.356712
	4.29088	3.82604	1.26387	-0.0493783	4.11112	3.79758	0.262404		1.99637	0.629541	2.74802
	4.28739	3.56643	3.0292	-0.102562	4.42942	2.96012	1.52037		4.2997	3.33449	1.25944
	4.73792	3.90593	2.15419	0.120338	2.83774	2.6985	3.08415		2.58656	1.81587	0.309671
	3.94504	3.71823	2.04968	-0.0485055	3.84497	1.57561	4.37248		3.99064	2.1389	4.40745
	4.64711	4.40005	3.27436	-0.239069	4.37976	3.81995	0.406593		0.163703	2.99594	-0.298514
	4.72549	3.28052	-0.444621	-0.0809782	4.11037	0.418818	-0.0516279		4.01045	2.32473	0.727459
	4.57099	3.76566	-0.207052	-0.0442858	4.07426	3.4632	0.248331		4.20963	3.59115	-0.260212
	3.59684	3.71624	1.8515	-0.0232443	3.50888	2.32293	0.191716		4.6084	3.7433	-0.428659
	4.81752	3.9665	3.10551	-0.117765	3.19975	0.198032	2.57371		4.37029	2.16209	-0.268594
	4.24525	3.60445	1.50007	0.128529	4.74469	1.14422	0.0566206		4.25609	2.85154	0.0597414
	4.0713	4.14125	2.39132	-0.0115435	0.0790325	2.73202	1.21724		4.76444	0.458465	-0.152159
	4.903	4.53395	3.51504	-0.215213	3.42788	1.77487	0.234573		4.42865	2.4642	-0.0301466
	4.4178	4.13626	2.71054	-0.156837	4.11411	2.95212	2.28474		4.03478	2.84501	-0.333253
	4.923	3.90188	2.06972	-0.199501	4.96348	3.76169	0.923435		4.3798	0.272788	0.842911
	4.25236	3.36013	0.536579	-0.24697	4.22069	3.67862	-0.0324349		1.04821	2.75626	2.16785
	3.66433	2.52354	1.127	-0.0804246	4.19797	2.83371	0.176604		2.89983	0.802672	1.4075
	3.19658	3.6643	3.27611	-0.163354	3.74546	1.37584	0.944997		4.18538	3.35234	1.92794
	3.47345	4.2143	1.26742	0.0822116	2.42822	1.41746	3.94464		4.08208	0.50568	-0.297811
	3.05689	4.12703	1.08952	0.240325	3.99906	3.17562	-0.303471		3.83356	0.0780209	1.98786
	4.5617	3.99782	3.16812	0.0258127	3.90436	3.10146	0.45112		3.43657	3.4406	-0.304352
	3.8244	4.23541	0.944686	-0.15376	3.5766	1.08976	0.376967		4.46861	1.66105	0.216459
	4.50448	3.9506	3.81439	-0.139583	5.16053	0.695854	0.478553		3.59247	3.07965	0.230621
	4.17355	3.5473	2.86167	-0.148333	4.99734	0.380391	3.70751		4.49456	1.79442	-0.510428
	4.16879	3.89019	1.73375	-0.120732	4.9733	1.78998	2.18487		3.91879	3.14047	0.505504
	4.01775	3.9776	1.82914	-0.213325	4.07079	4.39552	0.198358		3.16933	2.24058	1.54134
	4.16155	3.86027	2.30581	-0.119637	-0.143744	2.72666	0.670006		4.10348	2.03016	-0.473975
	1.77948	3.74744	3.90623	-0.144551	5.39888	1.66717	4.81168		4.09782	0.915449	0.357354
	3.98639	3.57134	0.829461	-0.168723	2.75567	1.8396	1.15883		4.33235	3.44456	-0.1605
	3.91054	3.86355	2.11138	-0.1274	3.41058	1.18503	2.85811		4.29069	3.49784	-0.16728
	3.90773	4.05049	2.33033	-0.0966401	3.75317	3.2566	1.62083		4.32416	0.211223	0.428365
	3.0433	3.99667	3.81125	0.1012	4.67402	3.48059	0.433115		4.14848	1.60693	-0.465361
	3.85558	3.82031	1.3585	-0.00114701	1.10537	3.03526	0.593934		4.13982	2.88121	3.29784
	3.9645	3.57349	2.99797	0.122894	4.34001	1.47509	0.564773		3.99057	3.00661	-0.396742
	4.60744	3.66796	1.90046	1.17941	3.81418	1.87308	0.575486		4.29611	0.716049	0.380093
	1.47787	3.79171	4.23113	-0.108289	2.96731	2.28903	0.537909		4.21364	2.20351	-0.409309
	3.87409	3.41416	1.11214	0.0547354	4.12314	0.877867	4.0849		2.74054	2.66796	-0.309099
	2.75645	4.38756	2.76406	-0.0745454	3.51152	1.83133	1.90261		3.65274	2.73593	-0.268748
	4.63348	3.89573	0.910148	-0.18813	3.36927	3.00329	0.823684		3.85515	3.36354	-0.346295
	4.31523	3.60647	2.64854	-0.187907	3.41539	1.11561	-0.30766		3.94307	2.59149	2.9592
	3.4188	3.9738	2.17491	-0.165644	3.9524	1.5111	0.701065		3.68604	2.45122	2.80416
	3.1281	3.53054	2.89287	-0.145549	3.89413	3.3226	-0.0169823		3.59001	3.46189	-0.0433189
	3.84211	3.54269	2.23354	-0.152616	4.71655	3.45468	0.586796		4.00342	3.45152	1.84403
	4.42211	3.86482	3.63853	-0.134407	5.20916	1.45276	2.04851		2.63077	3.38734	2.99553
	4.55246	4.04944	1.80612	-0.206466	4.80232	0.932938	-0.378835		3.82599	3.14621	-0.502597
	4.74376	4.38544	3.03294	-0.105582	4.45871	2.82127	3.25728		3.9599	4.22747	0.920036
	4.02934	3.50405	0.938858	-0.151035	5.36676	1.59745	3.22443		3.43773	3.34424	0.233992
	4.4163	3.47249	3.52143	-0.0730788	4.28774	2.96937	1.73926		4.64595	0.120113	0.143987
	3.86537	3.90199	2.17338	-0.0637561	3.1709	3.42229	0.639505		5.04808	3.01319	-0.253232
	5.06691	3.76138	2.35413	-0.14991	4.75578	2.66849	1.30507		4.43888	1.3194	0.900953
	4.77266	3.88591	0.278562	-0.189466	1.99322	-0.521822	0.436384		3.6904	2.35695	-0.607538
	3.94838	3.75566	0.414829	-0.261055	4.19238	3.21306	0.406419		4.29311	1.65149	-0.513406
	4.65883	3.86184	0.589364	-0.137548	4.31904	2.76665	2.04905		3.87102	3.49332	-0.158549
	3.43484	3.91321	3.74832	0.703946	2.39755	3.24603	2.4405		3.47843	1.85015	0.329472
	4.40905	3.9489	2.29116	-0.243716	4.52922	1.87269	1.46535		4.03416	3.22891	-0.374071
	4.0478	3.75906	0.955403	-0.138561	2.42761	0.682276	0.441196		3.99405	1.27984	0.255424
	4.43751	3.97967	3.02492	-0.179848	3.8822	3.05517	4.11689		2.06835	0.334058	-0.114247
	3.906	3.61045	2.30592	-0.1527	4.64931	2.00519	1.16028		4.52209	1.95706	-0.018959
	4.63853	3.43379	2.3355	-0.196894	4.17292	1.57561	3.46461		3.79463	3.16966	-0.318607
	4.19714	4.06273	0.998608	0.110195	3.63792	2.84766	0.0179065		3.90177	0.968507	-0.294315
	3.41659	3.92709	1.99522	-0.126953	3.63958	1.74284	0.513722		3.21208	2.98724	0.14415
	3.73579	4.00363	1.52471	-0.147761	3.58782	2.3527	1.01803		3.28913	2.64128	-0.45134
	3.24762	4.33643	1.68029	0.260524	4.50356	2.57106	0.720443		4.57231	-0.173946	0.539229
	4.65113	4.1535	4.16806	-0.0847148	3.8717	-0.298528	0.262702		4.42918	3.44114	-0.00552421
	4.22035	4.08768	3.08897	-0.258568	3.67591	1.4391	0.491775		4.49342	2.74173	-0.180846
	4.17438	4.35863	2.23907	-0.182296	4.14865	3.04294	1.7818		4.35021	2.26211	-0.287912
	2.81073	4.01412	-0.230027	-0.188606	5.03951	2.26848	3.17761		4.08904	2.30178	-0.375676
	2.70333	3.76059	2.48535	-0.2753	4.27532	0.407984	3.37614		4.50713	2.81282	-0.33843
	5.25767	3.7384	1.92965	-0.16623	3.52359	1.82113	0.297765		2.87093	2.47238	2.54822
	4.04854	3.96306	4.04846	-0.103724	3.1927	0.114004	1.05102		4.35763	2.29567	0.30258
	2.68141	3.91538	-0.0874103	0.244412	3.02896	-0.443823	3.54516		4.19809	3.54013	1.10183
	3.59683	4.15538	1.11565	-0.19741	4.34481	3.56392	2.59351		3.9659	3.18592	0.193185
	3.90771	4.15543	1.24364	-0.112687	4.14206	2.97752	0.931916		3.84106	3.08963	-0.243142
	4.2462	3.38787	1.29866	-0.161191	4.37389	-0.426577	2.16859		4.10413	3.1053	0.240165
	4.12041	4.35689	1.55995	-0.147758	5.11702	1.91311	0.416354		4.9597	3.09883	0.322456
	4.10793	4.02651	1.37389	-0.153779	5.04822	3.3646	1.4902		3.28599	2.96702	0.329209
	3.53345	3.51292	1.72794	-0.18145	4.08558	3.17624	4.16728		4.43787	2.16291	-0.384217
	2.83903	4.13445	0.114868	-0.131575	4.77182	2.30275	2.46325		3.73203	2.17227	-0.0618621
	4.77004	3.83251	-0.313579	-0.151535	3.67108	1.24854	1.17723		3.50043	1.50467	-0.468054
	3.4733	3.40539	-0.421719	-0.117673	2.45551	0.112773	1.11619		4.17035	2.99184	1.95072
	2.79157	4.29598	2.71898	-0.130094	3.60267	2.8029	1.19959		4.46643	2.65106	2.76828
	3.55621	3.39162	-0.302444	-0.0931408	4.05183	0.0299514	-0.424079		3.05602	0.566844	0.166495
	3.98255	4.16821	0.833319	-0.14224	3.96481	2.091	2.9802		4.11093	2.80566	0.200617
	3.81146	3.94097	-0.16688	-0.118293	5.12353	3.86972	2.70943		4.27427	2.42658	-0.265621
	3.66264	3.24603	-0.278721	-0.154385	3.65105	2.19861	-0.399347		3.87083	3.10157	-0.17857
	2.30192	4.17454	1.1848	-0.216392	3.47075	3.29848	1.85515		3.82218	1.45806	0.211662
	3.84793	3.32852	0.428366	1.09593	3.36216	1.64653	0.408876		2.69044	2.86945	-0.353665
	4.56371	4.11952	0.605632	0.0620782	3.52269	2.98997	-0.220573		4.36598	2.21902	-0.373132
	3.69103	3.81949	1.95343	-0.109226	4.51175	1.35837	1.39751		4.27197	3.46956	0.498092
	3.62331	3.84485	0.751146	0.109712	3.70217	1.89445	-0.193494		4.48779	3.0441	3.47051
	3.35788	3.6419	1.75405	-0.215534	1.20953	1.6844	0.890424		4.5636	0.526387	0.329453
	3.90227	3.86403	2.63729	-0.117445	3.58464	3.28328	3.72029		1.30648	0.838663	0.606251
	1.61514	3.74778	1.30901	-0.196821	5.22355	2.507	0.550745		3.30768	0.693683	2.81902
	4.17172	3.99469		-0.177646	4.3661	-0.158649	0.937465		3.26798	3.54938	4.19254
	4.35045	3.70599		-0.0906593	3.21733	1.74393	1.14413		4.33549	3.14174	-0.320709
	3.74984	3.99395		-0.0111268	4.11645	4.07974	1.12459		3.67465	2.89821	-0.201321
	4.42716	4.4733		-0.135094	2.36536	2.26826	1.65126		3.49289	2.13697	0.0849404
	4.04063	3.47337		0.213817	3.30064	3.27674	2.09968		3.27851	1.15299	0.315951
	2.90444	4.19207		-0.160795	4.20575	0.248237	3.3826		4.3483	3.22673	-0.0398144
	3.81654	3.53006		1.73663	4.5764	3.7883	1.24882		4.07514	3.09688	-0.279285
	1.8532	3.79031		0.355304	5.96632	0.87697	1.81606		3.8855	2.11512	0.469154
	3.80369	3.90045		-0.133268	3.94229	2.78704	0.660052		4.49981	2.7154	-0.340178
	3.60496	3.5385		-0.163312	4.13217	2.37614	2.32984		3.65132	1.85495	-0.0669939
	3.33585	4.46371		0.171591	2.26263	1.75145	3.69511		3.85608	1.65214	-0.0118413
	1.98656	3.97619		-0.184946	3.07367	2.9119	0.661991		4.16828	3.51187	-0.386931
	3.55858	4.29429		-0.223991	4.21192	0.913222	2.69283		4.15293	2.10099	-0.0387544
	3.32585	3.82502		-0.150224	3.67631	2.1467	0.543038		4.26208	3.39103	1.13226
	3.59498	3.97414		-0.111805	3.05395	2.69727	0.603984		3.89396	3.626	-0.420061
	4.0559	4.00083		0.0986903	4.19704	2.20374	2.26443		4.3471	2.68688	1.43064
	3.40608	3.82781		-0.204296	4.33511	3.29686	2.94883		4.5474	3.57487	2.80646
	4.97702	3.44813		1.49998	3.27389	2.83679	1.34233		2.88511	3.00147	3.01218
	4.08552	3.78046		-0.174188	3.67603	4.31857	2.67195		2.5884	3.00441	-0.0288587
	3.98814	4.27994		-0.109018	4.79175		-0.40008		3.1472	3.67724	-0.697372
	4.24316	3.98872		-0.133596	4.45109		0.26927		2.07394	3.65148	0.618598
	4.08844	3.62088		1.00367	4.58481		0.219047		3.05975	3.92409	-0.0217275
	0.827927	4.08124		-0.117364	4.47325		-0.0110049		2.85728	2.50985	-0.710738
	5.50784	4.01666		0.112715	3.15291		1.62781		4.1758	2.71325	-0.269525
	4.43338	4.04273		-0.101245	4.81163		1.17257		4.14032	2.37702	0.196275
	4.64077	3.58305		-0.0588862	4.78134		3.36109		3.65078	3.13729	0.276337
	4.6137	3.72787		-0.0952642	3.42896		3.78265		4.52084	2.22134	-0.509278
	3.30013	3.55461		-0.191505	2.9732		1.23167		4.39815	2.82551	-0.121097
	3.98143	3.52095		-0.108044	3.254		-0.106243		4.51234	3.98372	0.0181129
	5.06595	4.12491		-0.107029	4.05826		0.277309		4.14489	3.01532	0.295657
	3.51172	3.83594		-0.142468	3.45934		4.22313		4.51103	1.51319	0.640448
	4.46923	2.74709		-0.248484	3.26793		2.82126		3.62333	-0.315466	-0.152022
	3.81625	3.85803		-0.113488	3.83387		2.93419		2.92902	3.04389	-0.0639818
	3.86316	3.90451		-0.20546	3.83245		1.21686		3.85304	1.40019	-0.391769
	4.28031	3.57754		-0.0868076	3.6278		-0.252012		3.66995	3.79391	-0.358811
	3.83303	3.77485		-0.166331	4.60329		3.08274		4.15663	3.58455	1.29302
	4.02414	3.12966		-0.143601	3.53123		1.72016		3.7265	2.79634	0.660116
	4.11684	3.73888		-0.152019	3.99935		3.42383		0.917219	2.75402	0.261486
	4.05454	3.67301		-0.159438	5.48689		0.010395		4.01528	2.14204	0.305121
	4.582	3.7389		-0.128118	3.90234		2.62107		0.600678	1.98326	1.73464
	4.78915	4.02683		-0.136144	3.63431		1.35356		4.84278	3.04384	0.629164
	4.03002	3.73485		-0.0546323	2.70972		1.22286		4.32493	2.87731	-0.396697
	2.83499	4.06104		0.104509	4.25476		0.408607		4.1562	4.20651	1.67593
	4.02198	3.58165		-0.0554312	1.07731		1.48494		4.86817	3.15723	-0.389603
	4.74508	3.78514		-0.336156	3.55491		0.643826		4.25188	1.89772	-0.557336
	4.54079	3.64572		-0.148634	4.32819		0.24257		3.00324	2.74766	0.446095
	3.83334	3.99682		-0.0660913	4.37756		0.63521		3.60374	3.17602	-0.113886
	3.85328	3.96229		-0.22736	3.11565		0.127354		3.20629	3.01126	-0.511701
	3.9219	3.87249		-0.0510931	0.156806		1.8893		4.61929	0.668382	0.2652
	3.44471	3.98486		-0.142012	3.55038		2.05351		3.76986	3.64272	-0.0454609
	2.69882	4.46512		-0.198812	5.15784		1.25736		4.05972	3.5882	0.201574
	3.57868	3.93156		-0.109042	3.30313		1.00523		4.14214	2.60841
	3.72795	3.19569		-0.312519	3.99693		-0.343329		4.5836	2.85415
	4.05171	4.26349		-0.161411	3.96321		4.1221		3.66302	3.68556
	2.79502	3.92209		-0.116756	4.34695		3.44352		4.12817	0.971471
	1.59258	4.19275		-0.209198	4.73204		0.198255		2.53063	3.73127
	3.32467	4.30304		-0.124655	4.67432		-0.375158		4.24266	3.17131
	3.76918	3.98198		-0.131267	4.42412		0.73826		4.35516	1.9613
	3.84343	3.61848		-0.101981	3.17542		0.65174		4.14969	2.45443
	3.83757	3.59271		-0.153503	4.07935		1.19707		2.8253	1.4998
	2.33863	4.01215		1.79254	4.69739		0.744665		4.20752	2.93859
	4.40038	3.84981		0.155989	4.59645		-0.0138992		4.52908	3.85361
	4.04573	3.96561		0.0359307	4.60874		2.25786		3.86632	2.31912
	3.04792	3.40684		-0.185784	3.74304		0.112679		3.99087	3.45366
	4.80621	4.37784		0.393904	4.82568		1.36574		4.11943	2.40898
	4.35764	3.40342		-0.211299	2.67664		1.46389		3.99928	3.04553
	3.63015	3.3517		-0.231528	4.09937		3.16248		4.48076	2.07304
	3.93112	3.47443		-0.140313	2.16058		2.48528		4.21177	3.7931
	4.06038	3.72273		1.65679	4.55823		0.315305		4.20119	2.98997
	4.24547	3.56963		-0.169997	1.58482		1.66864		3.15952	1.99237
	3.9866	3.78848		-0.117414	3.20086		1.98152		4.17314	3.36024
	3.47125	4.17682		-0.066029	0.592713		0.901235		1.06207	1.80086
	3.41532	4.25657		-0.0986863	4.72568		1.39149		3.08998	2.29037
	3.88182	3.37302		-0.107129	4.16833		2.6306		3.48545	2.00208
	3.77438	4.29946		-0.115336	2.87345		0.243037		4.41448	0.213835
	4.02785	4.14004		-0.097984	3.90126		4.39389		4.28256	3.90613
	4.21586	3.80791		-0.186452	4.85272		3.2894		4.62412	2.19192
	4.04125	4.08758		0.181959	4.38225		0.664077		3.83429	3.5772
	3.71947	3.6948		-0.0866913	4.32097		0.537932		3.54032	3.05346
	3.23805	3.32357		0.538269	3.96964		0.267667		4.32562	1.80593
	4.41499	3.12362		-0.187317	3.82537		2.4216		4.39791	2.46632
	3.84318	4.38577		-0.0083583	1.95925		2.50791		4.0251	1.15019
	4.18597	3.54839		-0.158604	3.61609		3.45343		4.07224	1.72661
	2.94492	4.06718		-0.145145	3.27188		3.31754		4.04426	2.34202
	4.72239	3.94438		-0.0560548	3.25149		0.614089		3.75985	2.81044
	4.32583	4.05543		-0.199371	5.01008		0.728657		4.46796	3.1546
	3.90533	3.32121		-0.171927	3.89087		3.31053		4.22854	1.037
	3.63685	4.14229		-0.0934825	4.07364		-0.214364		2.59799	2.50753
	3.5262	3.60271		-0.0664149	4.66465		-0.00406922		4.77352	1.33198
	4.09654	4.03966		-0.134401	5.20097		2.95434		4.44122	3.49229
	4.85998	3.90967		-0.136314	4.83536		0.636332		3.45996	3.51671
	4.42217	3.60555		-0.052586	4.53978		1.39785		4.3074	3.58501
	4.18653	3.95945		-0.185435	4.99709		-0.336091		4.71168	3.70066
	3.44752	3.06109		-0.178928	3.29877		0.54016		3.94148	4.16951
	4.82212	3.41595		-0.137495	3.95389		0.735267		3.77025	2.73852
	4.45947	3.77112		-0.103508	3.60787		0.708319		4.51759	0.700565
	4.51064	3.35444		0.0798906	3.06018		3.6111		3.84001	3.15821
	4.39812	3.71076		-0.123565	3.88848		2.22262		2.97208	1.41637
	3.94975	3.18491		-0.215459	3.18618		0.563625		3.9883	1.12525
	3.52048	4.10939		0.351696	3.12193		0.852463		4.70616	2.34272
	4.08677	3.90557		-0.221826	3.88556		0.957431		4.08841	3.52436
	4.16521	3.34807		0.143869	4.0289		0.9086		3.43264	1.22524
	4.48128	4.02433		-0.145499	4.71436		0.372961		4.34359	1.73711
	4.34296	3.83435		0.0639656	2.00718		2.81705		4.47345	1.12568
	2.88343	4.02492		-0.176021	3.58161		-0.230903		4.44517	3.79199
	3.39859	4.21753		0.0945663	0.485646		2.16014		4.50276	2.28785
	4.21926	4.55055		-0.128131	3.271		1.93701		4.3755	2.59666
	3.8061	3.97853		0.572425	3.34092		0.157437		3.64907	1.10285
	3.58532	3.92835		-0.105469	1.53471		0.68928		4.5718	2.50083
	4.70928	3.79357		-0.174528	1.84715		0.944164		3.86037	3.02753
	4.33309	2.84681		-0.138783	3.32792		-0.0198998		4.71832	1.3481
	4.01473	4.1961		-0.137098	3.9137		3.97985		1.07035	3.3742
	3.99101	3.91168		-0.195171	4.10283		2.16591		3.96718	2.44773
	4.52171	4.13752		-0.0983353	4.3982		1.72761		4.78698	1.79587
	4.21353	3.64588		-0.0404323	3.50041		2.56878		4.3364	2.90696
	3.8021	3.5973		-0.177261	4.31854		0.438039		2.8598	1.80302
	4.63639	3.80445		-0.125377	4.45341		0.150964		4.10894	2.61643
	3.91292	1.65617		-0.199764	4.73612		0.332503		4.06056	0.0353351
	2.81866	4.19191		0.13881	4.30621		0.8371		4.34347	2.07163
	4.28228	3.4966		0.134224	5.64786		1.05946		4.53038	3.22704
	4.62753	4.1257		-0.243244	3.04573		1.26356		3.80766	0.694039
	5.03931	3.89141		0.0240137	4.58916		-0.127778		3.89619	3.09457
	4.70459	3.98148		-0.132656	4.67661		3.27605		4.34072	2.75747
	4.50387	4.38674		0.174595	4.27311		-0.330036		3.77291	1.2718
	4.55337	3.99871		-0.15253	4.24963		0.840042		3.28189	1.51523
	3.95917	4.21128		-0.174977	3.80146		0.21314		4.0525	3.42362
	3.7973	4.20098		-0.110691	3.91887		0.202179		1.26279	2.79826
	2.10714	3.69893		1.87462	4.17649		2.98563		4.21111	3.82713
	4.21717	4.07578		-0.0647342	4.58953		2.84902		4.46417	2.30581
	4.15147	3.98016		2.35282	4.45791		-0.261533		0.19807	1.50475
	3.99777	4.0381		-0.11782	4.56817		1.21231		1.30753	2.5722
	3.62205	3.90451		-0.163917	4.37121		1.02375		0.564858	2.21043
	3.03025	4.10823		-0.111354	4.55652		0.0151756		0.986959	1.51729
	4.29791	3.82586		-0.143887	5.07579		2.40995		2.12659	2.01904
	3.87479	4.25603		-0.0637965	4.65307		0.461842		1.65866	3.96621
	3.91041	3.43868		-0.0848118	4.88675		0.210774		1.71531	2.37903
	3.70626	3.89353		0.123503	1.23809		3.85792		2.15525	3.89138
	2.93339	2.91954		-0.193472	5.20177		-0.107294		2.00225	0.656572
	4.09627	3.8638		0.849754	3.94305		-0.295643		0.423392	3.4079
	3.72383	3.84268		-0.128368	3.8905		0.865739		2.13174	0.64551
	3.67799	3.41461		-0.0816196	4.77634		3.68858		0.702476	3.58521
	4.05038	3.72758		-0.138077	3.00125		0.696144		1.99272	0.340376
	3.82028	3.46202		-0.207069	4.1185		4.06321		0.651074	2.40596
	3.53488	3.48932		0.111059	4.77317		0.00897251		0.817844	2.65104
	4.2107	3.18209		-0.195428	5.00824		1.40582		0.52421	0.646336
	3.38538	3.67326		-0.0631161	4.80713		4.29893		0.0228011	2.11472
	4.15928	4.17761		0.897306	5.17992		1.93544		0.626134	1.93825
	3.68184	3.74345		1.27485	4.93081		0.0818808		0.192511	1.50911
	4.16689	3.96822		-0.0162465	4.18339		3.88345		1.22835	0.439079
	4.12511	4.0566		-0.218898	4.19499		0.0734678		0.520186	3.81388
	4.07424	3.92313		-0.132228	4.21446		3.08349		0.74631	4.37059
	3.95505	3.61824		-0.278137	3.37907		1.03303		2.12768	3.1712
	3.79754	3.47371		-0.161403	3.89635		0.0872612		1.63992	1.78001
	3.76727	3.60514		0.26475	4.42533		1.86301		1.87897	3.3002
	3.45115	3.54259		-0.0749524	3.42727		1.63911		1.27348	3.37827
	3.82633	3.99773		-0.0593292	3.86843		0.755807		1.40086	1.50847
	3.76583	3.72936		-0.123125	4.60392		3.89087		2.05369	3.3469
	3.29281	3.80542		0.0833367	3.80818		3.25089		0.376195	2.58928
	0.294197	3.45035		-0.239042	2.47751		1.34821		0.167092	4.14429
	4.35762	4.00963		-0.089661	2.02707		1.17056		0.941844	3.15497
	3.86274	3.72184		0.0886115	1.6216		3.41115		1.47675	3.32626
	4.66848	3.91484		-0.0845673	2.32133		-0.313038		0.889743	3.75536
	3.80106	3.70483		-0.113576	2.59209		-0.287083		-0.152733	2.71137
	4.19069	3.7126		0.029488	2.34261		2.67836		0.649354	3.12293
	4.23519	4.00085		-0.162048	1.66526		1.65696		1.3853	2.43708
	3.54367	4.15833		-0.105421	1.47036		-0.194155		0.752969	2.95043
	3.92	3.89335		-0.186193	2.00389		0.729745		1.90221	2.41088
	4.01388	3.92447		-0.155757	1.12024		0.693176		0.251112	0.27535
	4.33164	4.06837		-0.0905567	1.11083		1.20294		0.839825	3.27852
	2.25236	3.48286		0.62403	2.78562		0.508171		0.783739	3.47663
	3.55574	3.85587		-0.118146	1.72617		2.05011		3.3933	3.06875
	3.86237	3.69839		-0.11919	1.64255		2.93172		1.94199	3.14791
	3.63101	3.85212		0.081723	2.5448		0.583777		2.308	3.21157
	3.95992	3.69801		-0.0750629	2.13469		0.842375		0.0453975	3.79017
	2.97325	4.09205		-0.136482	2.55166		1.77432		1.08344	2.41761
	3.42039	4.21739		0.041872	3.51123		0.846467		1.20646	3.33186
	3.98823	3.95894		-0.100642	2.61853		1.48439		1.2698	2.49588
	4.00413	3.76468		-0.0692716	3.13536		-0.0527138		0.678549	2.03106
	3.82072	3.23353		0.106113	2.70045		0.935266		1.86553	3.88481
	4.40547	3.75688		-0.120834	3.14671		-0.150526		2.33211	1.34034
	4.41827	2.78763		-0.132914	2.77549		0.820676		0.177573	1.468
	3.98251	3.69967		0.238302	2.0343		0.296261		0.368428	0.87554
	3.77297	3.69359		-0.140599	2.62762		0.566665		1.6727	3.82364
	3.74282	4.09808		-0.138901	2.1764		0.0261189		0.436447	1.61875
	3.91415	4.02944		-0.150588	1.98196		0.200524		0.669834	2.56885
	3.99474	3.45051		-0.172575	1.80618		2.56844		0.157172	2.75417
	3.91664	3.82531		-0.112248	2.31326		2.77931		0.651125	1.83652
	4.07427	4.03825		-0.0578282	3.1791		3.1233		0.541162	3.43791
	3.95154	3.83354		-0.135169	2.86618		0.927057		0.379216	2.95776
	3.90529	3.94059			2.86625		4.65255		0.657572	2.98998
	4.13777	3.91033			1.37413		1.24092		0.49256	3.38765
	3.67251	4.05544			2.45574		2.46168		1.02972	2.70598
	3.55243	3.57198			2.32536		2.89993		0.870272	3.43407
	3.47669	3.77614			2.67359		4.29596		1.31549	-0.123305
	4.07663	2.44232			2.34556		3.5062		-0.569569	2.13663
	3.92114	3.3171			1.72789		4.05963		0.773748	2.61119
	3.24734	3.7668			1.93909		2.56016		0.76232	2.29739
	4.13883	3.41081			2.61542		4.2776		1.9951	2.93987
	4.48996	3.93208			2.89421		3.28976		0.0554783	3.03583
	4.15075	4.14495			3.05622		1.28545		1.55849	2.738
	4.01438	4.15539			2.76838		3.79084		0.166897	2.81201
	3.93755	4.3474			2.22719		1.57155		0.866421	2.6767
	3.30874	4.38465			2.07342		4.30657		0.896878	2.74938
	3.98819	3.95683			2.62834		1.04244		0.260096	3.00837
	3.72587	3.83084			2.48545		1.34401		0.192024	2.7894
	3.75924	3.45004			0.859334		1.85998		1.05949	2.47506
	3.91777	3.77699			2.66449		3.66081		0.769457	2.90752
	3.4332	4.17287			2.44584		2.28753		1.87868	3.80663
	4.08035	3.21598			2.25851		2.09176		1.85343	3.02586
	4.08787	3.73453			0.778201		1.32013		0.258624	0.931149
	3.97451	3.8305			0.872996		4.11126		0.265416	3.51453
	3.4019	3.3769			3.20172		2.03576		-0.0721479	3.28577
	2.97987	3.66034			2.70882		2.20904		0.764852	3.79528
	3.8379	4.27458			2.32682		1.473		0.179925	2.95815
	3.14281	4.52043			2.80487		-0.273239		1.7692	1.31178
	4.26549	3.92909			1.07818		2.41394		2.83431	3.67794
	3.83714	3.37712			2.42346		1.20683		0.237044	2.27492
	3.6772	4.06447			1.90069		1.37847		1.09054	1.41502
	3.18341	3.49471			2.73437		3.4694		1.89986	1.5481
	3.80234	4.21048			2.2491		3.34055		1.67668	2.43095
	4.38906	3.93199			1.85653		3.91619		1.96537	3.35249
	4.12804	3.93207			2.24746		2.58845		0.675542	1.36377
	2.93404	3.84063			2.30428		1.84082		0.282848	2.6636
	3.9027	3.87197			2.29285		1.08469		0.486117	0.929979
	3.43529	3.68838			3.01627		3.77709		2.119	3.01909
	3.14767	3.84418			1.57314		2.51952		1.1129	2.56436
	3.63516	3.12358			1.28299		3.23383		1.12533	2.95641
	4.28046	4.16358			2.671		0.288957		0.615891	2.29338
	4.21787	3.89352			2.11224		3.17671		0.531264	3.05024
	4.14288	3.80896			2.74047		1.72525		2.06584	2.9185
	3.91858	2.89004			2.8746		-0.200742		1.9507	2.62549
	3.84091	3.79699			2.06961		4.07306		1.47608	1.01716
	3.81886	3.97946			2.32892		3.01728		0.289474	3.32098
	3.87153	3.81639			1.89747		2.6809		0.531123	3.0722
	3.90006	4.38945			2.65549		3.90698		2.91313	1.87201
	4.41857	4.31651			3.22659		4.14261		1.47378	3.24887
	3.96534	4.21582			2.008		2.62119		2.28384	3.73052
	4.14932	4.16849			3.31882		0.874441		0.891043	1.88393
	4.11648	3.18304			3.12866		2.02884		0.933257	2.37458
	2.65953	3.99362			2.18538		4.2173		1.20115	4.24029
	3.41914	3.97116			2.19473		3.88224		0.0962533	2.28818
	4.19086	3.97713			1.39036		3.74309		0.849308	3.67994
	4.24027	4.25484			1.48258		2.89622		2.40763	3.60343
	4.00598	3.95842			1.56461		3.9227		0.578858	2.9953
	3.62156	3.92625			0.922394		3.13831		-0.0349977	2.66929
	4.35263	2.59867			2.70491		0.0815885		0.988059	2.88331
	3.84035	3.70322			2.79601		4.16255		1.40638	1.68514
	4.04313	3.88383			2.29111		3.69125		2.58741	2.63482
	3.71758	3.77467			2.6351		4.24264		0.75073	2.97429
	3.80963	4.00762			2.28317		2.93785		0.631438	2.80863
	4.06728	3.14293			1.77371		2.82968		0.470676	1.92944
	3.97553	3.97935			2.69668		1.6214		0.747597	2.58767
	4.1695	4.16195			2.45818		0.650004		1.63822	3.43149
	3.73609	3.73953			1.71986		3.58678		0.587885	2.79421
	3.93714	4.12346			1.17152		2.2931		0.628505	2.35046
	4.01318	4.11121			2.34568		4.1528		0.759944	3.52579
	4.13828	3.94656			2.43706		4.81095		-0.597787	2.90094
	3.94873	3.77233			0.495628		0.120017		0.432934	1.90319
	3.78381	4.18887			-0.201504		4.31628		-0.0956549	2.4433
	3.75625	4.00212			1.9633		2.30373		0.0931156	1.71831
	3.44758	4.29351			1.98882		4.07139		0.28544	0.133979
	4.18121	4.19158			2.66579		4.36035		1.26515	2.30008
	3.68171	3.87679			1.80286		3.88167		0.772166	0.39448
	4.42698	3.34549			1.75515		2.4753		0.518178	3.71336
	4.50647	3.92641			2.3263		3.51291		1.72066	0.588339
	3.89483	3.93645			2.98981		3.90893		1.8464	2.99461
	3.80795	4.17318			2.75861		3.82887		0.256467	3.05386
	4.27632	3.81596			2.18523		3.32529		0.954773	1.12406
	4.21396	3.92478			2.77051		2.76617		1.63977	3.10758
	2.70131	4.20906			2.66961		1.61642		0.783596	0.0884306
	2.982	3.75781			2.95467		1.05056		0.657834	1.11127
	2.86323	3.33015			2.28123		2.39426		0.824029	2.34503
	3.98276	4.04113			3.71127		3.47689		0.195802	3.72538
	3.93922	3.88063			2.0156		2.40533		0.501918	2.75002
	3.1805	4.08748			2.92789		3.74595		1.55878	0.918567
	3.85927	3.67			3.0049		1.0111		0.9086	1.04443
	4.19504	3.92845			2.0467		2.78596		0.931917	1.02404
	3.99783	4.19225			2.34553		3.91591		1.30862	1.664
	3.88794	4.01257			-0.302387		2.71435		0.562943	3.66692
	3.90109	3.88554			3.12677		2.51379		-0.0680583	2.96646
	3.86759	3.58386			2.85339		1.7583		-0.235616	2.92142
	4.08262	2.89838			2.70725		1.57907		0.327344	2.80427
	3.61175	3.67316			1.89775		0.735744		0.442806	0.974746
	2.8633	3.63638			2.00469		2.96639		0.502537	3.03787
	4.16384	3.67088			3.00516		2.39215		0.130546	3.19989
	3.64547	3.83077			2.82167		1.56506		0.851137	2.17591
	3.72904	4.14229			3.42396		3.44669		2.22833	3.24419
	3.75834	3.91594			2.87935		0.842171		1.71133	3.07287
	3.63148	4.16351			2.62853		4.0227		0.638121	0.808125
	4.42446	3.65839			2.81886		2.78215		0.202484	3.49414
	4.00524	3.76866			3.27965		0.988268		0.604007	3.35691
	3.72494	3.85906			1.05496		3.45549		0.888347	2.2896
	3.37838	4.07145			3.01765		4.17873		0.831476	2.82767
	3.87303	3.51654			0.861977		0.520648		2.04439	3.29357
	3.48068	4.24162			2.24515		2.65647		1.93481	2.4445
	3.81632	3.75293			2.5391		3.05185		1.26597	3.04422
	4.03754	3.60686			2.12395		4.25896		1.25245	2.83472
	3.77304	3.73386			1.71658		0.815876		-0.213908	2.40354
	3.61219	3.62835			2.56447		2.32044		1.87599	1.97254
	2.75145	3.92212			2.0688		4.01576		1.19094	2.46469
	4.14961	3.78515			2.1538		1.72037		1.91985	3.24688
	3.91878	4.12659			2.75398		3.42776		0.556827	2.63766
	3.75814	4.48182			3.35408		4.57396		1.82017	3.26256
	2.68447	3.47356			2.9483		2.83334		1.68966	3.15456
	4.10977	4.03546			1.74697		1.18381		1.30791	4.03078
	4.30703	3.97394			2.03548		2.8952		0.404906	1.60639
	3.33935	3.89993			1.76794		2.62529		0.972467	3.23578
	4.19818	3.80947			2.90735		3.75605		1.46022	3.36492
	3.71638	3.67467			2.18021		3.62249		1.59867	3.27181
	4.33754	3.82736			1.97675		0.892158		1.46297	3.69465
	4.04708	4.29155			0.68401		1.87529		1.01484	1.73995
	4.01049	3.88526			2.04221		1.99671		2.08735	0.583618
	3.95429	1.9431			2.1458		5.28429		1.59134	1.27867
	3.73054	3.99876			1.69215		2.7733		-0.170198	3.50609
	4.00208	3.97393			1.57658		3.48412		0.508787	2.84286
	4.15406	3.93677			2.69674		1.34107		1.04187	2.26596
	3.96173	3.75737			3.44617		2.8444		-0.194716	3.40842
	3.62828	4.02596			2.54095		2.02281		1.35331	2.20267
	3.81462	3.63213			1.31601		3.24516		1.05923	2.95916
	4.0931	3.94286			2.00741		3.83004		0.297094	2.88912
	3.37687	4.22699			1.81643		1.50853		0.59295	2.41487
	3.56814	3.62223			2.60567		4.23385		1.6664	1.59718
	3.62173	3.97153			2.77357		3.07176		0.871973	2.82227
	3.96317	3.73976			1.9663		3.087		0.362985	2.71862
	4.21115	4.14767			2.39381		-0.201188		1.04849	4.0095
	4.08284	4.35589			2.77239		2.06104		1.26639	1.9327
	3.59392	4.09141			1.79835		0.878716		0.776795	2.91985
	4.12301	4.15723			2.66789		2.49879		0.705276	2.03173
	4.46612	3.76259			2.65939		3.206		1.62573	3.00696
	4.25006	3.85804			2.43345		4.40155		1.84692	1.1697
	4.01313	3.42529			1.1123		0.656318		0.272445	3.7958
	0.974635	4.06678			3.07552		2.03048		1.17429	3.30247
	4.04049	4.22852			2.8397		2.47599		2.39255	0.970979
	3.89452	3.82976			2.08717		4.23542		0.91745	0.584413
	3.7024	4.01683			1.85772		0.82369		1.63937	3.16629
	4.20376	4.00632			2.16983		4.27148		0.899771	3.07518
	3.45642	4.41784			2.73299		2.46686		1.6822	1.35783
	3.71972	3.79246			2.73382		0.188407		1.88214	2.02671
	3.93126	3.86959			1.91635		3.88992		0.440727	3.62367
	4.14828	4.41909			1.74842		1.49862		0.505913	4.15536
	3.99532	4.48679			2.05701		3.79555		1.48971	2.57751
	3.95984	4.10008			2.24112		2.63648		0.202669	4.23351
	4.21017	3.59712			2.28546		2.79286		0.316227	3.59309
	3.8871	4.17238			2.21246		2.75665		1.65591	1.81826
	4.413	3.65801			2.50731		3.65114		1.7388	2.78672
	3.76798	4.02267			1.80847		2.70976		1.58839	2.78761
	4.16065	4.25834			2.80216		2.96856		0.147997	3.08587
	4.29806	3.86529			3.2733		1.14401		0.865013	1.28792
	3.90436	4.28762			1.53225		3.79525		2.04138	3.69258
	4.30272	3.96454			3.65941		0.0841945		1.6542	3.02507
	3.03733	4.02411			2.61205		4.44065		0.545468	4.53074
	3.54975	3.67193			2.61406		2.84112		1.69567	2.45189
	4.23722	3.76724			2.34059		0.541694		0.455659	1.16511
	4.30729	3.90135			1.92963		2.68009		0.590281	3.33737
	4.21617	4.19993			0.894239		2.78002		1.07148	2.72341
	4.37781	3.9909			2.3114		4.12228		0.197099	2.76129
	4.3155	3.94935			2.66034		2.75873		0.134718	3.74703
	3.73908	3.26457			2.71198		2.4969		0.0283098	2.57896
	3.99701	4.16942			2.68219		4.01198		2.44684	3.93455
	4.30485	4.24679			2.68683		3.35772		1.79149	2.8275
	4.05388	4.47397			2.43962		0.83398		1.13495	3.44846
	3.72913	3.59704			2.65265		4.63457		1.22414	2.97509
	3.89331	4.12919			2.78608		2.68929		0.688078	1.2154
	3.42869	4.06937			2.0058		2.1565		0.183265	3.65543
	2.3085	4.13148			1.97741		-0.232302		0.552723	1.78943
	3.97782	3.59693			2.59656		2.65972		-0.174063	3.62739
	3.86821	3.73141			1.48669		0.664686		1.07133	3.18287
	4.13538	3.5718			2.21515		-0.128816		1.91323	3.32807
	4.20567	4.32838			2.6876		2.72717		-0.100764	3.64188
	4.13264	3.06226			1.05433		4.13225		-0.649434	3.44396
	3.97573	3.97629			2.59981		4.38362		0.366165	2.16604
	3.69701	4.11051			3.16451		2.70979		0.861725	-0.268637
	4.21546	2.35798			2.46311		4.50718		1.20665	2.9641
	4.12142	3.47063			2.70933		4.25788		0.795787	3.64978
	2.9663	4.21591			0.548275		2.6723		1.38617	3.13747
	4.81223	3.40084			2.30836		4.23995		1.99783	0.986941
	3.12886	3.61449			2.73755		0.542239		2.24536	2.61561
	3.94939	4.28081			1.77725		3.40926		0.907033	1.86278
	3.29051	3.20297			2.94499		3.96382		2.08489	1.11865
	3.64005	3.71748			1.75982		1.18405		0.0640045	0.297185
	3.97426	4.12996			2.02631		3.42424		0.347709	2.6996
	3.89109	4.16544			1.59581		0.683861		1.92517	2.96702
	2.9484	4.50404			2.79569		0.55549		0.0678345	1.15678
	3.00706	3.42295			1.15647		1.84158		0.616853	2.52292
	4.168	4.1741			2.92135		3.28962		1.51437	3.39974
	3.89725	3.60134			2.04821		1.2235		0.749142	2.34673
	3.84539	3.81413			2.59311		0.850304		0.515257	2.49123
	4.35897	4.08146			1.55802		4.16816		1.6544	3.60533
	4.68168	4.48423			2.76122		4.55382		0.648279	1.34768
	3.5715	5.14752			1.7501		-0.122221		0.690932	1.83321
	4.27416	3.55472			2.65625		2.68666		2.01326	2.9833
	4.57317	4.0721			2.13162		3.48877		0.707321	3.0825
	3.02774	3.64104			2.88051		1.89392		0.4834	2.2301
	3.51137	3.8539			2.54996		3.26124		1.27225	2.00069
	4.27285	4.13776			2.56418		1.15374		0.541488	3.45776
	3.80559	3.99073			2.81825		-0.476196		2.46176	3.28029
	2.77565	3.91259			2.53606		0.42876		0.270789	4.86351
	4.85892	4.13739			2.13336		2.38306		1.15634	3.21566
	3.29603	3.63713			1.55624		4.02706		0.0938911	0.590793
	3.98168	4.10703			2.37745		4.25884		0.996983	3.43057
	3.80489	4.01539			2.73522		1.95865		0.714887	3.38173
	4.15069	3.92106			2.42087		3.98263		2.05208	0.732617
	3.1316	3.60226			2.03294		1.43594		0.465568	0.429379
	3.62405	3.80209			3.11444		1.99496		0.224664	2.33259
	4.52322	4.17595			3.14347		0.978417		2.18043	2.59477
	3.44347	3.89062			2.73412		3.69179		0.506727	3.18083
	4.30838	3.68739			2.31499		4.18587		0.985611	2.72216
	4.47287	4.09533			2.20972		3.35129		2.032	3.46069
	4.32406	4.01001			2.47294		0.378956		1.64431	2.88999
	4.16494	3.18554			2.81043		2.41821		0.472558	1.9086
	4.68637	3.8797			2.61249		2.67451		2.18207	2.34191
	4.91103	4.11099			2.52609		3.4988		0.972223	3.16237
	3.89424	3.99789			2.21117		0.373334		0.436913	3.49317
	3.9425	4.05379			1.11989		3.59062		0.245125	1.63829
	4.45806	3.74781			1.9518		1.93771		0.0988858	2.29256
	3.50479	3.70559			2.52041		4.25581		1.70033	0.85518
	4.93381	3.88022			2.78416		4.36621		1.24447	2.41771
	4.73131	3.61873			2.19451		1.03436		-0.3677	3.44241
	1.30686	4.39909			2.45304		4.4467		1.15867	1.09827
	4.53123	4.19451			2.37609		2.93067		1.01111	1.29998
	4.42966	3.8698			2.28392		0.333867		0.102308	1.77733
	4.60627	3.50618			2.19487		3.61084		0.684126	2.32964
	4.10891	3.74408			2.73977		4.16816		1.60639	3.90043
	4.04299	4.17439			2.21711		3.25209		1.23791	3.29491
	4.4873	3.73637			1.06503		1.29935		0.783477	2.94487
	3.83327	4.18292			3.12888		1.54249		0.204842	0.522083
	4.64701	3.70847			2.55923		-0.279096		0.739636	2.98241
	4.36626	3.87016			2.5536		0.495348		1.833	3.13952
	3.80156	3.41308			2.46973		0.409343		0.704089	2.23588
	3.05357	3.80665			2.08234		-0.433296		2.19385	3.19711
	4.01822	3.67552			2.484		0.170946		0.574316	3.01503
	3.80732	3.90581			2.7081		-0.242601		1.98904	3.62256
	3.94711	3.5604			2.51229		-0.290906		0.0409019	2.23819
	3.90754	3.73874			2.5691		0.138352		1.09576	2.86314
	3.85023	4.02482			2.85615		0.0261352		2.43908	1.01219
	3.47598	4.07081			2.61823		-0.308174		0.557818	2.32259
	4.19567	3.81521			3.25918		-0.277266		2.03691	3.05065
	3.6957	3.81366			2.84148		-0.276562		0.528711	3.18295
	2.53255	4.14225			1.89843		-0.436072		0.499281	2.35982
	3.98731	2.55593			3.01314		-0.341713		0.280118	3.60406
	4.46357	3.77641			2.60325		-0.325669		1.34446	1.23749
	5.06436	4.11348			2.58306		0.500427		-0.187066	2.62008
	4.06979	4.37909			1.89433		-0.343822		0.825156	3.33576
	4.42504	3.75116			2.5201		0.225029		-0.0453526	2.71231
	4.3743	3.85733			2.06359		0.624437		0.371175	2.30966
	4.27667	4.37547			2.65693		2.68215		0.891902	2.37705
	5.09232	3.47575			2.4053		-0.0744488		0.0250923	3.73621
	3.4392	4.60697			2.20179		0.42983		1.58979	3.56247
	4.07675	3.20944			3.14359		0.277306		2.07372	3.13134
	2.53078	4.10754			2.51301		0.480977		1.09371	2.81181
	3.88644	4.14999			3.40313		-0.568513		2.20769	1.83259
	4.83012	4.02247			1.39084		0.18215		0.357451	3.62165
	3.88639	4.144			1.8896		0.817912		1.28581	3.88404
	4.33927	3.61885			2.80099		0.624334		0.976888	2.81826
	3.50881	4.30026			2.54251		-0.343124		-0.165372	-0.188499
	4.31041	3.993			2.15544				0.660824	2.49582
	3.9391	4.24176			3.28068				0.818461	2.66536
	4.2958	4.11197			2.69304				1.41834	0.974769
	4.40886	4.10916			0.673001				1.31008	2.9247
	3.82961	4.12534			1.80332				-0.188637	3.20139
	4.09296	3.81408			2.43551				0.770779	3.19363
	4.39141	3.77262			2.03445				1.15554	3.21186
	3.0893	4.00642			3.54148				0.652584	2.61049
	3.86706	4.04611			2.67365				0.592182	3.02288
	4.26276	4.15629			0.965521				-0.174095	2.9507
	4.26524	3.89658			2.79313				0.602964	1.34431
	4.6194	3.43298			1.35467				1.04403	3.81173
	3.98992	4.11078			3.09759				2.13981	2.70522
	4.66119	4.1399			0.926206				2.01645	2.52206
	3.35138	3.87801			0.1448				0.596665	2.46957
	3.91069	3.33413			2.90976				1.68731	0.138308
	3.00181	4.14531			1.23821				0.331272	2.17877
	4.01755	4.32639			-0.131829				1.53582	2.3131
	4.1657	4.30023			0.645629				0.01948	2.6191
	4.39464	4.44861			0.452799				1.32964	1.23209
	4.11025	4.0663			1.74234				1.3741	0.508896
	3.99267	4.07904			2.0286				0.523808	2.24494
	3.63825	4.47903			1.48621				0.488573	3.14954
	4.23397	3.89838			1.56135				0.306206	2.44944
	3.68833	4.44559			1.9606				0.862858	2.3765
	3.35647	3.27978			4.49518				1.8459	2.66979
	3.35193	3.64504			3.31975				0.528325	3.64418
	3.53439	3.95187			2.37423				0.236803	2.85408
	4.62974	3.8881			3.50887				1.3183	0.872503
	3.25816	4.05713			4.09431				1.52205	2.82559
	3.10441	3.91216			3.69831				1.89254	3.30773
	4.61463	4.32338			0.949314				1.04069	3.34329
	4.72937	4.22063			2.03277				-0.0402191	3.31897
	4.38075	3.79373			2.88905				1.76179	3.94808
	4.36733	4.21514			-0.305604				1.58105	3.5391
	4.36176	4.02586			4.5572				1.04913	1.16987
	4.45279	4.09118			3.748				1.80337	3.81486
	4.25918	3.62339			5.27631				0.181479	2.22074
	4.11466	4.11682			2.28394				0.529875	2.21094
	4.82603	3.92095			3.06166				1.45817	3.33242
	4.56917	4.12567			4.84263				0.558312	3.39588
	3.76565	4.10933			3.5843				1.55562	2.61062
	4.83062	4.03932			2.40395				0.747194	2.11138
	4.59258	4.51418			3.97435				0.73878	1.99442
	4.64589	4.2436			2.15613				0.136888	1.73867
	4.26464	3.79373			4.11007				1.25728	3.81231
	4.44111	4.10859			5.20939				0.0251972	2.93025
	4.04524	4.15653			2.89333				0.92492	3.00398
	3.7851	4.12305			4.33583				0.969585	1.58131
	4.0013	3.97118			4.58811				0.544091	2.16456
	4.2195	3.90618			4.45285				1.07826	3.14179
	4.33215	4.04958			3.97984				0.380393	2.94169
	4.1829	4.01971			2.74406				1.38888	2.21824
	3.74684	4.15241			5.01389				0.327215	1.55651
	4.41089	4.32145			2.83297				1.41144	3.46068
	3.68351	3.93477			3.31806				-0.378641	2.39407
	4.79752	4.21492			2.68908				1.65334	2.03698
	4.78804	4.20294			3.28133				0.6649	2.13919
	4.11601	4.23815			3.36565				0.37863	2.25089
	4.26887	3.52504			3.66277				0.772292	3.67697
	4.15617	3.11692			3.70704				0.28446	2.97653
	3.91088	3.80484			3.32827				1.30798	1.83284
	2.91648	4.47321			2.29311				0.409311	1.88508
	4.74809	4.12649							0.61372	3.30408
	4.84556	3.62921							1.46042	2.07208
	4.02969	3.8819							0.955603	3.55408
	4.08381	4.31105							0.250097	3.64358
	1.82887	4.05712							0.920475	2.67329
	4.83975	3.96915							0.752888	3.64933
	3.5266	4.21374							-0.00678182	3.58453
	4.64556	3.98162							-0.103818	3.31449
	4.62591	4.10956							0.708103	1.98085
	3.0937	3.96265							0.988675	2.5719
	4.56653	3.71437							2.63232	3.61982
	3.99618	4.47552							1.74227	2.89794
	4.65845	3.5638							0.476523	3.44815
	3.6115	3.66887							0.268843	1.82397
	4.31645	4.46055							1.24305	2.63522
	4.43925	3.55559							0.217142	1.86533
	3.61947	3.79575							1.35695	2.62824
	4.57318	4.24224							0.387859	3.44983
	3.79869	4.14235							2.52596	1.56774
	3.94291	4.26379							0.975705	3.31201
	4.77833	3.85378							1.6851	4.35729
	4.30538	4.18855							1.01425	2.57815
	3.92698	3.98126							1.08855	1.61762
	3.82792	3.85435							0.593536	3.15249
	4.47249	3.68942							1.79142	1.37405
	4.5746	3.97824							0.556886	2.4591
	3.04432	3.9861							1.1378	3.09682
	3.51819	3.76141							1.93653	2.57748
	4.66952	4.0446							0.686477	1.87189
	4.6006	4.22583							0.333265	1.09381
	4.54888	4.03711							0.6393	3.2524
	3.85293	3.35847							1.05502	2.58146
	3.66938	3.67682							0.292716	2.72722
	3.71268	3.98687							0.809089	1.03125
	3.58279	3.69353							1.55972	3.4359
	4.38633	3.78194							1.56109	3.613
	4.17657	4.02139							1.70518	3.00811
	3.67179	3.14404							0.90443	0.0550982
	3.30775	4.14508							0.865632	1.76926
	4.03174	4.09304							2.29466	2.55582
	4.65545	4.16809							-0.108253	3.55848
	4.21369	4.19702							1.56206	2.29174
	4.9115	4.27282							1.38971	3.31957
	3.14248	4.04758							-0.0427111	0.536151
	3.17808	4.03998							0.543961	2.98609
	4.49062	4.25262							1.26773	1.00051
	4.05625	3.89605							1.19159	2.05405
	4.52314	4.08431							0.471778	3.82124
	4.59353	3.83186							0.731264	3.8542
	2.50533	3.93214							1.58962	3.34818
	4.38314	3.91854							2.67494	2.445
	4.18491	3.6589							2.14346	2.52094
	3.51596	4.14481							1.00974	3.40597
	3.80955	4.28885							0.596075	2.82314
	4.23146	3.78721							0.807477	3.2912
	4.87084	3.78053							0.821821	0.894536
	3.62935	4.25154							1.46335	3.20141
	4.94082	4.21782							1.06766	2.02861
	4.8493	3.89118							1.93804	4.02098
	3.86541	4.26775							1.12824	1.29649
	4.18273	4.21262							0.349941	2.4075
	4.57993	4.14274							0.247899	4.29419
	3.74501	4.30184							1.80599	2.59126
	4.88538	3.75494							0.801824	3.30845
	3.84686	3.27582							-0.460426	0.798526
	3.68501	3.88217							0.836289	1.93319
	5.14587	3.76094							0.578922	2.35778
	3.57207	4.03441							2.0005	2.22767
	4.00379	4.27239							0.301324	3.08614
	4.43076	3.68318							2.36422	3.22568
	4.11409	4.11012							0.375529	3.15243
	4.62892	3.97802							0.85958	2.76502
	4.60849	4.12345							2.14642	2.32043
	3.5961	4.38246							0.238146	2.70962
	4.35356	3.24879							1.30433	3.71828
	4.72304	4.0715							1.89293	0.770311
	4.08626	4.42059							1.06013	3.1187
	4.70607	4.15356							1.3245	2.03094
	4.16704	4.53723							0.453902	3.79746
	4.09562	3.85907							0.87257	3.13963
	5.1064	3.82327							-0.177697	2.89113
	3.64818	3.52127							-0.0155667	3.15893
	2.49399	4.07344							1.59064	2.97052
	4.9636	3.61							0.416181	2.0429
	3.60143	3.95297							1.3535	2.67845
	4.75105	3.11726							0.706905	2.56449
	2.76168	3.76548							1.18741	3.06303
	4.05345	3.84509							1.01727	3.54863
	3.84015	4.17331							-0.0566504	2.65752
	3.42156	4.04201							0.599316	2.37494
	4.72812	3.85342							0.55236	2.53919
	4.89431	3.65457							0.319209	2.88066
	4.65482	4.01653							0.505436	-0.261621
	4.79287	3.79301							0.754326	2.63123
	4.88743	3.87994							1.20068	3.37342
	4.78091	3.54558							1.57537	2.32437
	3.15977	4.05081							1.15198	1.78461
	5.43212	4.06977							1.1567	0.701672
	4.33036	4.39142							1.4255	3.07402
	4.72559	4.32645							0.647388	0.550947
	4.52889	2.97213							0.67827	3.84357
	4.14504	4.12401							0.978359	3.36258
	4.72936	4.11193							1.46441	2.60449
	3.64478	4.8322							1.23998	3.27781
	3.92432	3.79651							1.14226	2.55407
	3.31191	4.188							2.24729	3.15992
	4.00993	3.81829							1.05945	2.06873
	4.84808	3.97064							0.620212	3.17398
	4.01471	4.29592							0.959081	0.529778
	4.31371	3.77158							1.38044	1.34301
	4.30279	4.03709							2.50786	4.15101
	4.07562	4.06718							0.650373	3.24998
	4.72798	3.95633							2.23683	1.92361
	4.95322	3.84242							0.745348	2.31924
	4.18379	4.03654							1.24813	0.873215
	4.50069	3.80565							0.337063	2.27158
	4.39787	3.89428							1.77434	3.62928
	3.91067	3.87598							0.847815	1.27746
	4.90933	4.11568							0.687511	2.6975
	4.35618	3.78696							0.84268	2.5613
	3.94424	3.99884							0.548288	2.61098
	4.9222	3.93379							1.04492	2.16612
	3.99688	4.26101							0.193085	3.14773
	3.26481	3.20629							0.964054	3.04305
	3.11609	3.90396							0.299607	3.37761
	3.96746	4.09563							2.07119	2.8342
	3.75984	3.98475							0.0367385	3.1812
	4.58463	4.11734							-0.243774	2.69063
	2.63486	4.21522							1.51503	0.656517
	4.02386	4.13301							0.619159	2.45195
	3.80255	4.00533							0.457915	3.38516
	4.0784	3.52432							1.2534	2.63935
	4.42215	3.67541							2.47201	1.4307
	4.0281	3.51163							0.513095	2.70024
	4.11901	4.07171							1.61892	1.56891
	3.28845	4.05293							1.84741	1.75201
	4.35581	3.86309							0.20773	0.500821
	4.86369	3.95618							1.09176	4.35499
	4.87752	3.51698							1.18572	2.6333
	4.16286	4.14043							0.217229	1.95496
	4.92544	4.19803							0.662325	3.02723
	4.80586	3.89463							0.439674	2.62835
	3.80811	3.36964							0.281023	3.37791
	4.53966	4.43551							0.272225	2.31234
	1.09876	4.04157							2.32022	0.392755
	3.63996	3.83939							1.38901	0.578401
	3.89081	4.22845							1.16674	3.28825
	2.86412	3.80883							2.07272	0.384005
	3.60206	3.43686							0.658503	3.21569
	2.66243	3.81937							0.552567	0.858742
	4.40835	3.99605							0.85356	3.32766
	2.19927	4.21288							0.727947	3.12466
	3.56992	3.85118							0.987204	3.04924
	2.89223	4.32397							2.19015	3.12624
	3.13061	3.29139							1.62997	3.76586
	3.51353	4.01664							2.50421	3.68609
	4.40862	4.07132							1.80057	3.47982
	3.6089	4.00392							0.895378	3.2367
	3.39927	3.59855							0.629738	3.91043
	3.18103	3.85676							0.245194	1.47628
	3.7062	4.10238							1.84099	2.72398
	3.73702	4.04799							0.984132	2.3933
	3.66373	4.54563							0.294592	3.35779
	1.81871	4.24133							0.877532	3.33413
	2.8824	3.8999							-0.199192	2.16822
	3.12986	3.09179							1.72373	3.22302
	2.74637	3.96014							0.720267	2.83434
	3.5569	3.73283							0.776906	2.84106
	4.14169	3.94947							1.76117	3.92538
	3.78018	3.72386							0.181953	0.665894
	4.17627	3.76904							2.73335	4.47421
	1.65822	3.83656							1.53233	1.25684
	3.57635	3.77335							0.337527	1.90605
	3.90985	4.20424							0.541152	0.50694
	3.35571	4.19777							0.310899	3.14187
	3.75638	3.19148							2.63899	2.18118
	4.10286	4.17687							1.32191	-0.277767
	3.67788	3.8532							0.625802	3.05296
	4.22142	4.01973							1.57323	2.09779
	3.72611	4.08487							2.32261	1.66018
	3.60144	4.16257							1.67042	4.14109
	3.06721	3.91885							0.737077	2.31685
	3.84921	3.49505							1.50395	0.764829
	3.76163	4.11128							1.0369	2.62032
	3.60504	4.48674							2.4022	2.95678
	2.11359	3.01996							2.55152	3.05615
	3.90616	3.62462							0.528058	4.16297
	3.05174	4.25908							1.72951	1.42453
	3.55608	4.0317							2.19444	2.39108
	2.77643	3.87535							0.718443	3.3044
	2.44355	4.16982							2.50196	4.10346
	2.78029	3.98271							1.10952	2.48586
	3.50816	4.07783							3.33568	4.26019
	2.99448	4.17789							1.06789	3.20585
	4.15354	3.80107							2.40532	2.14963
	4.11832	3.91383							2.08649	3.69125
	3.43997	4.26086							0.808887	3.2726
	3.29042	4.13649							-0.141397	1.59869
	3.5907	3.57988							-0.414058	4.15191
	3.15205	3.78893							0.216291	2.25322
	4.35038	4.01881							1.13368	3.34627
	3.61973	3.64039							0.994068	4.29196
	3.47971	3.94192							2.3735	4.15625
	3.37701	4.06466							2.26369	3.06223
	3.79691	3.57111							0.870022	4.10431
	4.10221	4.15176							0.112525	3.98237
	3.58757	4.03372							1.59248	3.95456
	3.36522	4.13471							1.31229	3.28019
	3.80894	4.46171							0.608982	3.30351
	3.56128	4.03249							0.735122	3.48579
	3.45347	4.09501							1.41811	3.5841
	2.76984	4.31784							0.756601	4.57726
	3.46169	3.66354							1.74416	4.20204
	2.93463	4.24226							1.06799	2.43131
	3.29928	4.18041							1.3167	0.740531
	2.70187	3.87037							0.407999	4.56064
	2.93368	3.96332							0.220332	3.19187
	1.70787	3.99108							0.782675	4.86363
	4.23333	3.821							2.48455	0.975485
	4.72072	4.22659							0.559874	5.27368
	3.92082	4.04561							-0.196172	3.62033
	4.66553	4.15266							1.87514	4.78392
	4.47238	3.72933							1.24915	3.58322
	3.8458	3.88819							0.520185	1.85243
	5.12156	3.88612							0.0948077	3.94396
	4.6537	4.58963							1.28233	3.69345
	3.62923	4.09679							-0.601667	2.68746
	4.08345	4.2993							2.85616	3.50701
	4.45017	4.26724							1.48084	2.23002
	4.84815	3.8093							0.198723	1.89073
	3.42721	4.25542							0.624663	3.44836
	5.20452	3.92735							1.00481	4.15421
	4.36417	4.34696							0.799897	3.6269
	4.2073	3.6882							2.19258	3.44413
	4.50554	4.07075							0.297933	3.82631
	4.85994	3.55705							1.15446	4.05058
	5.27043	4.18063							-0.22674	5.01096
	4.11677	4.11726							1.71501	4.11641
	4.12061	3.65826							0.00862256	4.44307
	4.01731	3.94061							1.82243	3.68334
	4.34609	4.29708							1.60234	3.69754
	3.77748	2.96244							0.48259	2.79878
	4.39254	4.16608							1.07168	3.88893
	4.4292	4.59357							0.53033	3.03063
	4.03852	4.32601							0.585572	2.71484
	4.22507	4.40237							-0.0682786	4.08659
	4.94483	3.90905							1.58179	2.44075
	4.4192	4.35379							0.823691	4.38085
	4.0567	4.0163							1.007	4.08755
	4.02331	4.22664							0.661593	4.34713
	4.46881	4.62177							2.31782	3.65394
	3.93503	3.73038							0.481873	3.13372
	3.80887	4.38009							1.12046	4.01791
	3.20726	4.7751							1.82762	3.21199
	3.59805	3.50354							0.414978	4.105
	4.87174	4.18039							1.34135	2.75738
	5.32394	4.42277							0.248841	3.60944
	3.58108	4.54745							0.463406	4.26089
	4.66576	4.35318							1.56869	3.49213
	3.89164	4.00034							1.23067	3.0309
	3.73634	4.96518							1.72015	4.83689
	3.93364	4.50927							1.25538	4.15593
	5.1659	3.80835							0.269858	5.27419
	4.34256	4.53421							0.908616	2.75686
	3.68264	4.77522							0.362238	4.1762
	4.29281	3.89892							-0.134825	3.9929
	3.6325	4.01175							0.666315	3.25469
	4.31735	5.32795							1.95542	3.76241
	3.94168	4.9509							1.26487	3.52919
	4.1113	4.45281							1.45935	3.10084
	4.03357	4.04588							0.461901	3.50531
	4.31097	4.10493							1.34887	3.50877
	4.33438	5.13306							0.799699	3.78045
	4.779	5.21468							-0.290769	3.27447
	4.90762	4.39958							0.250769	2.75961
	4.22779	3.72308							0.0839859	3.49509
	4.34349	5.19049							0.822409	3.75795
	4.64317	3.9034							0.581434	4.33741
	4.37148	4.32642							1.9705	3.99292
	5.01732	3.87324							0.0983769	4.70936
	4.52209	3.80034							1.89063	3.46567
	4.56086	4.30243							0.172449	2.71192
	4.37028	3.89268							2.41103	4.29277
	4.82887	3.9064							1.36313	3.60506
	4.05798	3.8266							0.50628	2.5782
	5.51873	4.72969							0.526726	4.57119
	5.23101	4.16474							0.246964	4.04106
	4.12272	4.46388							0.705718	3.89138
	4.79606	3.30106							1.59389	4.73389
	4.23978	3.4098							1.2974	3.48215
	4.28474	2.85201							1.09645	3.68796
	4.09261	4.21129							2.8039	3.26653
	4.94254	4.01483							0.728117	3.05793
	5.53444	3.9294							0.920104	2.92021
	4.08921	3.80093							0.864465	3.04863
	4.97365	3.19088							0.323008	4.1635
	4.94675	3.94575							1.75021	1.83821
	3.89224	3.59698							-0.106832	3.00074
	4.31217	3.80165							0.531276	3.43157
	4.05293	4.06976							2.05806	3.134
	4.25272	4.09002							0.253218	3.75282
	3.39857	3.64581							0.579279	2.65925
	4.30746	4.05022							1.61461	2.46319
	5.17209	4.31512							0.44816	4.23746
	4.74218	4.32821							1.28167	4.51949
	4.49673	3.33391							0.132501	1.39394
	5.61223	4.04439							1.12229	3.3157
	4.82693	3.4524							0.522917	3.52348
	4.39102	4.87331							1.29436	3.51335
	4.87889	4.12247							1.64078	3.73689
	4.52555	4.3985							2.21329	2.92246
	4.69436	3.89802							2.23136	3.91788
	4.93296	4.43588							1.44892	3.49466
	5.08739	4.49212							0.698936	3.6169
	5.00699	4.07005							0.409715	3.47551
	4.60897	4.28907							0.331126	2.96047
	4.18869	4.81829							0.838687	5.40582
	3.83606	3.98986							1.73186	3.15413
	3.7583	3.9463							0.459204	0.851112
	4.99785	4.36034							2.24495	-0.368952
	4.19473	3.77424							1.6206	1.36477
	4.12669	3.62597							0.377066	-0.361605
	5.03743	4.3624							1.30466	0.107853
	4.59831	4.17173							0.208445	-0.503886
	3.22241	3.87988							0.864829	0.593838
	3.83649	4.63183							0.456381	-0.0362702
	4.47091	3.59536							0.799868	-0.443508
	4.91092	3.76182							1.60437	0.340851
	4.27184	4.17151							1.98278	-0.041339
	4.04891	4.00578							0.626741	-0.427737
	4.14494	4.02423							2.49155	0.381109
	4.64737	4.07774							0.514912	0.0127099
	4.8033	3.2589							0.473984	0.529979
	4.9912	2.66812							1.28905	-0.649222
	4.99042	4.12883							-0.120468	2.8168
	4.77546	3.87482							0.975472	-0.365309
	4.88728	3.15851							0.907518	2.76332
	4.82623	3.95623							0.425729	-0.491005
	3.25036	3.81234							1.09352	-0.143608
	4.53561	4.05997							0.278644	3.07532
	4.48845	4.00345							0.722115	-0.609326
	3.90927	4.76012							0.00396096	0.138777
	4.6631	3.93528							0.419217	1.77709
	3.83621	2.93589							0.964202	0.116071
	4.2505	4.23124							0.950339	-0.327296
	4.59498	4.60136							0.474831	0.298506
	3.70174	3.78787							-0.0498055	2.44239
	4.86674	4.23907							0.244025	-0.251571
	4.55939	3.90797							0.530053	0.854266
	5.0111	4.25833							1.23532	-0.161411
	4.37124	4.59705							1.472	-0.0983567
	4.62823	4.18263							2.38885	-0.220567
	4.8722	3.67518							1.01852	0.398595
	4.37772	3.41714							1.54567	0.413045
	3.80864	3.49905							1.1877	-0.360847
	3.68499	3.78943							0.623886	-0.270673
	4.26153	4.13297							0.156144	-0.0980634
	4.69982	4.53703							1.15656	-0.279771
	4.86915	3.68051							0.538872	-0.173636
	4.87572	4.18817							0.813369	-0.365662
	4.35628	4.27022							0.393188	0.920701
	4.92929	4.24005							1.85328	-0.379324
	4.04938	4.05935							0.729498	-0.463697
	3.41093	4.46792							0.883228	0.367748
	4.6266	3.60959							0.711418	-0.0354777
	5.23025	3.99794							0.274631	-0.135917
	5.28126	3.54319							0.494711	0.580987
	3.38022	4.18971							0.602557	3.58224
	4.71692	3.42691							0.196696	0.240146
	4.63613	3.65111							0.463702	-0.262621
	4.40455	4.23023							0.395961	-0.0279988
	4.08642	3.78485							0.621788	0.201063
	4.54597	4.06497							1.79286	0.693721
	3.93072	4.04822							0.318383	-0.398442
	4.70375	4.00332							-0.0434926	0.0286411
	3.9388	3.95602							0.804961	-0.48524
	3.59706	4.15926							0.619229	0.401991
	5.04224	4.71013							-0.307013	0.215492
	4.84691	3.78904							0.834563	0.039657
	3.87194	3.70958							0.53549	0.308401
	4.57744	4.00885							0.644031	-0.246696
	4.55582	4.28858							-0.328857	-0.383629
	4.25631	4.12366							-0.197205	0.395627
	3.97328	4.01867							1.45407	-0.327843
	4.85337	3.85923							0.540773	-0.0392812
	4.39885	4.00393							0.668623	0.251557
	4.75189	4.33503							1.88816	0.00422921
	3.21633	4.05712							-0.119817	1.62148
	3.76628	3.48976							1.87209	0.451317
	4.82318	4.31142							0.960272	-0.188355
	4.66978	3.81031							0.61709	-0.284278
	4.23935	4.06358							0.673269	0.0615109
	4.37134	4.29343							1.8455	0.588143
	4.08444	4.3666							0.695922	0.150344
	4.67122	4.42756							1.31036	-0.283546
	4.5305	3.92514							1.11833	0.252285
	5.29055	3.88566							-0.00588925	-0.235517
	3.45277	3.96899							-0.578509	0.940834
	4.88963	3.74704							0.506557	0.909678
	4.11989	3.72574							0.500274	-0.262064
	4.39819	3.56701							0.757185	0.239858
	4.94327	3.48035							0.690575	-0.182949
	4.26626	4.19774							0.731483	-0.195004
	4.56956	4.19549							0.654613	-0.238503
	4.6882	3.91104							0.600741	-0.21019
	4.62677	3.89297							0.581255	0.287498
	4.15967	3.68994							0.117964	-0.511195
	4.107	4.11062							0.384083	0.120487
	4.1227	4.26775							0.610182	0.230227
	2.59849	3.73229							0.608908	0.745075
	4.75829	4.16017							2.09532	-0.161263
	3.47848	4.73519							1.12972	-0.223633
	3.94513	4.2736							1.71892	1.81547
	4.6393	3.84776							0.888102	1.82001
	4.55549	4.4607							2.28305	-0.210528
	4.91926	4.14675							1.38206	1.41585
	2.81701	4.67885							1.59116	1.47964
	4.39426	4.15707							1.97746	0.172369
	4.78557	3.82595							0.29983	0.169138
	5.33019	3.94142							2.18839	0.249764
	4.48701	4.02809							1.50928	1.93251
	4.1693	3.86737							0.285333	1.66916
	4.62125	4.24468							1.32871	-0.261448
	4.51404	4.30923							-0.0463084	0.107828
	4.6995	3.95014							-0.0323033	0.557348
	4.44636	4.13303							0.656731	-0.173519
	4.78544	4.35202							0.510922	0.628533
	3.63636	4.13605							0.215082	-0.155724
	4.70691	4.16966							0.276657	-0.354178
	4.80554	3.67785							0.460911	-0.231987
	4.80542	2.7908							0.482146	-0.224824
	4.86994	4.07993							1.44675	-0.233736
	4.53977	3.63507							2.32003	-0.203603
	4.3834	4.09725							0.632279	-0.2837
	4.71805	4.2455							0.788684	0.161148
	5.00355	3.96461							0.0704003	1.92327
	3.36397	4.79106							1.77588	0.109836
	4.97217	4.08359							1.01042	-0.154058
	4.99873	4.34052							0.140405	-0.179278
	3.6449	4.37359							1.18767	1.11427
	4.4212	3.28086							-0.0122794	0.592661
	4.82145	3.97602							0.103025	-0.18581
	3.80769	3.87683							1.28057	-0.161255
	4.91312	3.96426							0.940233	1.58564
	3.79256	4.09547							0.174273	-0.289358
	4.58359	3.75149							0.475785	-0.13392
	4.05242	3.56283							0.229836	0.122719
	4.95082	4.1084							1.23569	-0.201185
	4.11756	4.15141							-0.238688	-0.145655
	4.58326	4.81855							0.723498	-0.187502
	4.54223	4.05427							1.7399	-0.202949
	4.41358	4.75793							1.90897	-0.181473
	5.12247	4.56916							0.784763	-0.263926
	4.79415	3.77312							0.701424	-0.276542
	4.38355	3.94833							0.0632401	0.139126
	4.12002	4.3696							-0.00718283	-0.259196
	4.43432	4.12484							2.77727	-0.371657
	5.09918	4.03145							1.21359	-0.194863
	4.36583	3.34718							0.773383	2.8833
	4.48241	2.736							1.82912	-0.193737
	4.14106	3.66951							2.51826	-0.234923
	5.34951	3.26485							1.76051	-0.221942
	4.74047	4.16265							0.625173	0.809669
	4.88487	4.8073							1.15793	0.311739
	4.53763	4.07118							0.303094	0.0963358
	4.35788	4.32172							0.126089	0.143776
	3.63737	3.86739							-0.0537428	-0.246405
	4.52308	4.01288							1.24825	0.504274
	4.20124	4.55171							1.63211	1.76885
	4.56426	4.24065							0.0997453	-0.158986
	4.17274	4.13076							2.31073	-0.238514
	4.62013	3.88119							0.735649	1.04611
	4.4867	3.57332							0.166634	0.118315
	4.04934	4.04338							1.20693	-0.153848
	4.06994	4.16545							1.55682	-0.376339
	4.9936	4.10388							2.63334	-0.2198
	4.56752	3.83617							1.86666	0.130225
	4.62472	4.97877							0.826432	0.00498237
	4.60779	4.45755							1.53222	0.603969
	4.3915	3.9691							-0.00674008	-0.255143
	4.73854	3.7182							1.27599	0.0917549
	4.84153	4.06653							0.369559	-0.285992
	4.13099	4.44574							2.23146	1.04799
	4.16607	4.59002							0.726947	1.39643
	3.652	3.97064							0.854215	2.29788
	5.39944	4.02366							1.01906	-0.170021
	4.41046	4.03731							1.97598	0.219862
	4.24167	3.83936							0.804327	0.109943
	2.92265	4.35566							2.0851	0.134453
	4.75502	3.85455							1.83128	1.26601
	4.33709	4.32124							0.895362	-0.315203
	4.87676	3.85346							0.467859	0.0622279
	5.32505	3.90328							1.52927	0.109376
	4.83137	4.02925							0.427101	-0.196382
	3.95965	4.23862							1.46713	1.59347
	3.55352	3.51651							1.21643	-0.226916
	4.87712	4.00461							0.890442	-0.339795
	4.81922	4.24293							0.474959	-0.157809
	4.43763	4.39872							0.468713	0.145263
	4.3347	3.7291							1.09069	2.63594
	4.98084	4.03554							1.06078	-0.418079
	4.71937	3.69551							1.08335	-0.323793
	3.93745	3.79613							0.301951	0.616022
	4.602	4.60149							1.40386	3.04973
	4.73859	4.23843							0.228986	-0.194938
	4.91314	4.09792							1.59749	-0.211441
	3.48272	3.58744							0.458389	-0.424495
	4.14291	3.03073							0.902477	-0.181237
	4.79603	4.08764							1.05543	-0.281672
	3.80393	4.3562							0.895531	2.25555
	5.16698	4.34525							0.717681	-0.194724
	4.79371	3.88823							0.581293	0.813284
	3.76719	4.13462							1.86008	-0.121941
	4.14433	3.85282							0.688836	0.152476
	4.88841	3.80637							0.384898	0.577047
	3.938	3.90705							1.5838	0.667725
	4.18794	4.1626							0.831839	2.64572
	5.39171	4.71977							1.79472	-0.149951
	3.59236	4.24525							0.914524	-0.221434
	4.76706	3.12478							0.832457	-0.262896
	3.65371	3.19689							1.72158	-0.310402
	3.75749	4.35299							0.6965	2.52342
	4.25559	4.58455							-0.117484	1.62723
	4.6047	4.14401							-0.0485685	0.0921387
	4.67292	4.66141							1.0562	0.137044
	4.8055	3.66568							0.580783	2.02889
	4.46592	4.14259							0.88151	0.420493
	4.90569	4.67303							1.86795	-0.196624
	2.79894	3.9744							1.65018	-0.33381
	3.75221	4.57043							2.15027	-0.249375
	4.36197	4.28669							0.453292	-0.230811
	3.62527	4.05697							1.3848	-0.246919
	4.04771	4.00434							0.517884	-0.185072
	4.13638	3.91295							0.649022	-0.248
	4.19842	3.84545							1.33703	1.22503
	4.00984	4.07409							-0.131094	0.497482
	4.3741	4.14038							0.554439	-0.514349
	5.10392	4.27534							1.70854	0.607563
	4.22754	4.50006							0.269953	0.368699
	4.7792	3.71446							1.38933	0.176925
	4.68095	4.06196							0.496432	-0.259631
	5.08054	4.5449							2.14244	-0.167469
	4.94126	4.6004							1.88312	-0.249464
	4.72863	4.60304							0.202048	0.203982
	4.00813	3.77063							1.95548	-0.174143
	4.19389	3.89954							1.61057	0.736191
	4.47713	4.00226							0.833605	0.690752
	4.81688	4.28849							1.9189	-0.179031
	4.09106	4.30549							1.25438	-0.269015
	4.17559	3.81962							0.672404	-0.171852
	3.42509	4.36109							0.837212	-0.259248
	4.66411	3.59557							2.44478	-0.0381047
	4.71233	4.02782							0.0516702	0.117622
	4.64506	4.10876							1.24416	0.172228
	4.6693	4.01352							1.44268	-0.204292
	4.49087	4.21223							0.208462	-0.217994
	4.21985	3.98165							1.07824	0.445087
	3.90291	3.67419							0.200214	-0.0911228
	4.51706	3.81312							2.00685	0.123492
	5.2736	4.04724							1.0378	-0.287919
	3.85393	3.66287							1.11953	5.95093e-05
	4.32287	4.33842							0.855083	-0.119402
	4.39364	3.99352							0.516504	-0.247845
	4.37838	3.55293							1.18314	-0.274785
	4.9252	3.57323							0.691526	-0.171504
	4.04422	4.29279							2.03375	-0.209478
	4.21572	3.31561							1.00947	1.7062
	4.11483	3.64268							0.104441	-0.35903
	3.94493	3.94082							0.572409	-0.18897
	4.64185	4.72753							0.603847	0.0434705
	2.72406	3.57443							0.450121	-0.281509
	4.52006	3.81886							0.728806	0.689786
	3.24133	4.79153							1.34769	-0.160597
	1.79122	4.03708							1.28321	-0.197862
	3.99503	4.01341							1.21564	-0.297239
	4.19184	4.16131							0.341431	2.53083
	4.08838	4.12053							1.20263	0.295134
	4.39492	4.25492							0.651052	0.239048
	4.81542	3.94281							0.478588	-0.211184
	3.67053	4.32152							1.58564	-0.153557
	3.71379	3.94427							2.7413	0.326379
	4.20625	3.28883							0.553882	3.1567
	4.71982	4.78132							1.16578	-0.228741
	4.70583	4.04558							1.68638	-0.263325
	3.99059	3.95707							2.83843	0.95353
	4.529	4.4292							1.43475	0.19961
	4.12654	4.04387							2.19345	-0.233695
	3.88635	4.49477							1.36444	1.37275
	4.29845	4.15051							1.8207	0.537027
	4.29484	4.4491							1.66128	0.974414
	4.3549	3.93539							0.729259	2.2361
	4.35994	3.77616							0.439756	-0.105568
	4.51101	3.4289							1.32087	-0.28204
	4.8141	4.2764							1.20444	-0.27434
	3.75236	3.93111							1.09725	-0.25362
	4.50474	4.04699							0.487168	-0.140454
	3.86025	3.88943							0.592969	-0.218893
	4.16464	3.93927							0.926399	0.159793
	3.94117	3.21877							0.822343	-0.220542
	3.89977	4.1586							1.00501	-0.226638
	4.63326	4.18806							0.949669	-0.308065
	4.82275	4.46467							0.959516	0.661306
	3.55136	3.98397							0.101217	-0.283283
	5.19257	4.11441							0.753461	0.296871
	4.78971	4.09572							0.335349	-0.234896
	4.80216	4.42702							1.29881	0.200454
	3.91189	3.96593							1.20646	0.260678
	3.29749	3.26589							-0.112048	-0.186076
	4.60917	3.98605							0.92251	1.25247
	3.22803	3.72094							0.861559	-0.255322
	4.33811	3.56129							1.25419	-0.0202183
	4.94051	4.07411							1.98558	0.806018
	4.69071	3.75906							0.8762	0.56132
	3.61338	4.22399							1.35745	-0.289478
	3.83869	4.28512							-0.131541	-0.226112
	3.79935	3.63296							0.984109	-0.232373
	3.4523	4.11716							0.0346847	-0.304021
	4.17656	3.70665							0.772756	-0.013125
	4.73232	3.62535							2.08532	-0.565257
	5.14535	3.82714							0.148343	-0.225507
	3.61665	4.60292							2.1924	-0.217002
	4.19541	3.40996							1.55396	0.489309
	4.20864	4.53012							2.22554	0.139653
	3.30614	4.33919							1.02924	1.08738
	5.14853	3.31198							1.27167	-0.245129
	4.02829	3.51659							0.734141	-0.270079
	4.81456	4.61202							-0.565063	3.29598
	4.34456	4.36622							0.237779	2.48233
	4.20392	3.95881							1.79581	0.211807
	4.9983	4.10935							1.74539	1.15901
	4.61208	3.85222							-0.0810271	-0.297707
	4.58159	4.26512							1.4408	0.711343
	4.68673	3.82214							0.554779	-0.183835
	4.69001	3.86568							0.913916	-0.323356
	4.34715	4.07693							0.484063	0.308385
	3.51313	3.92471							-0.23097	-0.238689
	4.46327	4.27029							0.234956	0.126108
	4.40785	4.1697							0.771702	1.06803
	3.42618	4.087							0.880589	-0.161302
	5.05507	4.29199							1.54833	-0.167951
	5.08259	3.37368							2.26465	0.645086
	4.59143	4.0926							-0.247507	-0.126407
	5.01659	4.14646							-0.0819679	0.174932
	4.51209	3.94807							-0.389212	-0.275078
	4.66101	4.72737							1.49999	-0.200025
	3.69073	3.99766							0.0965841	0.153206
	5.2791	4.51729							1.16182	0.775588
	4.89986	4.24083							0.939486	1.52799
	4.37212	4.06747							0.502996	-0.429556
	3.92116	4.10542							0.412912	0.595679
	3.26064	3.7343							1.52184	0.328156
	2.26523	4.57561							1.17923	0.970235
	5.45522	3.8817							2.26909	-0.244746
	3.81438	3.79451							0.179223	1.66555
	3.72686	3.33343							0.630646	0.0575005
	4.92554	5.11375							1.70796	1.71506
	4.66811	3.95121							1.18692	-0.173053
	5.10955	3.86311							1.69424	0.198143
	4.69177	3.9058							1.21139	1.45123
	3.90179	4.26558							2.13595	-0.304266
	4.52138	4.50787							1.4769	1.72379
	4.42257	3.69842							-0.00844078	0.346404
	4.64116	4.17447							0.704789	-0.303836
	3.97696	4.39927							0.577571	-0.289697
	5.30457	3.75476							0.00776749	1.11449
	3.83019	4.10608							0.885492	0.774836
	3.05386	4.00505							0.249412	0.554848
	4.98663	3.83996							1.33188	-0.0350132
	3.55704	3.26405							1.07424	-0.188114
	5.24817	4.19602							1.38955	-0.257466
	4.45045	4.62961							0.394675	0.269668
	5.1266	4.14438							-0.0666991	-0.316662
	2.95214	4.04939							1.90214	0.10931
	4.31408	5.48772							0.651135	0.278255
	3.82967	3.96232							1.24771	2.61141
	3.1969	4.21601							0.202305	-0.275375
	3.60933	3.29723							0.593375	-0.202373
	5.05123	4.75739							0.578937	3.12667
	3.71068	3.98921							2.29691	0.472449
	4.73633	2.912							1.59689	-0.174063
	4.0911	4.51005							0.0589682	-0.129064
	3.60801	3.98494							1.70064	1.33496
	4.51945	3.80394							-0.162229	0.168088
	4.26752	4.67608							0.839841	0.077204
	4.35864	3.53385							2.2077	-0.174996
	3.19434	3.60806							1.37825	0.160659
	3.87218	3.99548							1.00899	2.59108
	4.04743	5.03768							1.52352	-0.202166
	5.03831	4.63818							-0.202633	1.58181
	4.36853	2.73166							1.62892	0.659416
	3.62497	3.98949							0.309179	-0.324269
	5.34537	4.07177							0.410506	0.272435
	3.98431	3.83672							0.581953	0.245373
	3.53843	4.6081							2.19026	-0.245102
	4.12498	3.77119							2.25749	-0.179938
	4.08263	3.78887							1.1501	0.918776
	5.28437	3.92494							0.511055	2.48206
	5.18242	4.22881							0.412575	0.626847
	3.63312	4.19734							1.8376	-0.212234
	4.83669	4.0775							1.388	0.216091
	4.83198	4.06569							2.1635	1.43711
	3.86108	3.88854							1.78651	0.083962
	3.70533	4.2553							1.51305	-0.255914
	4.2339	4.2089							2.29103	1.66377
	4.53658	4.30845							0.761015	-0.210342
	3.56068	3.57388							0.663454	0.226547
	3.88513	4.25203							1.76611	0.113054
	3.77944	3.57407							0.783262	-0.25553
	3.13958	4.47535							-0.117177	0.416072
	4.10542	4.1292							1.57698	-0.132444
	4.15196	4.04239							1.18757	0.608444
	3.32968	4.09126							1.10574	-0.177249
	4.30216	5.08216							1.51331	0.493985
	3.99934	3.82638							1.24682	0.183136
	3.31672	4.8043							0.397924	-0.190689
	5.30614	3.93355							0.732995	0.18076
	5.10966	3.38607							-0.0551708	0.429927
	3.86413	4.38265							2.32826	1.21062
	4.23012	4.05131							1.70884	-0.292249
	3.60335	4.13902							0.399664	-0.159934
	3.72161	4.2204							0.930726	0.214414
	4.83485	3.96553							1.37137	-0.341528
	4.6206	3.82377							1.96648	-0.284959
	3.55076	3.90264							1.71023	-0.373297
	4.27367	4.25241							2.46505	-0.190744
	4.22651	3.71591							-0.107675	0.1509
	4.082	3.70916							1.90802	0.182645
	4.16815	3.85561							0.4911	0.328008
	4.96524	4.90411							0.784772	-0.294743
	4.04507	3.43609							1.0919	0.734875
	4.46258	4.29633							0.424011	-0.245985
	4.26401	4.39774							1.25689	2.2323
	4.6284	3.80205							2.00126	0.19207
	5.42738	4.85351							1.6208	4.15254
	3.89208	4.67025							1.71111	-0.093906
	4.36295	3.88668							0.441543	0.726878
	5.01451	4.28575							1.24908	0.0566315
	3.71176	3.49539							0.454111	-0.139658
	5.14062	4.22537							1.12091	0.0910979
	4.09655	4.05196							2.56123	0.0343651
	4.55189	3.67074							0.565271	-0.204742
	2.81449	4.17751							1.6141	-0.225986
	1.43026	3.90342							0.281657	2.74752
	3.91006	4.80027							0.597583	0.155414
	4.08414	1.60714							2.77673	0.71944
	5.44203	3.75633							2.24045	-0.24677
	5.19505	3.83331							0.577938	-0.335428
	4.40855	4.50981							0.621392	-0.516694
	5.14103	3.67847							1.81826	0.224956
	5.25756	3.05704							0.253513	-0.230368
	4.62098	4.50672							0.522408	0.100352
	4.48823	4.34564							1.6121	0.538312
	4.41491	4.42188							1.58646	0.0916566
	3.96435	3.87147							1.82923	-0.201325
	4.73539	4.24066							1.09577	0.570444
	2.77002	4.12042							0.438521	-0.361407
	4.23567	4.15532							-0.0206972	0.161138
	4.67474	4.07788							0.800939	-0.227132
	4.6074	4.41292							0.119828	-0.487021
	4.67524	3.85352							0.228197	1.82295
	5.47812	4.04699							2.1103	-0.108937
	4.46691	4.26951							1.14997	-0.000908727
	4.21426	4.41697							0.988904	0.151552
	5.20459	4.40275							0.967744	-0.269137
	4.26062	4.0274							0.313082	-0.267129
	4.31883	4.22492							1.27479	-0.276297
	4.46642	3.73539							0.177242	1.72258
	4.67322	4.13737							0.324109	0.612344
	4.1819	4.09042							0.740216	-0.332173
	3.79492	3.92602							0.59864	-0.367884
	4.0526	4.2235							1.56048	-0.255721
	3.97701	3.52096							1.06245	-0.30805
	4.24434	4.26838							0.625327	0.241146
	2.79648	3.68922							1.59778	-0.254976
	4.26704	3.92844							-0.170397	0.936504
	4.16701	4.32692							0.362937	0.222883
	4.43346	3.95152							0.430284	4.53091
	5.65514	4.41995							0.70314	1.11132
	4.5637	3.83092							0.199215	0.637938
	4.52485	4.03282							1.25896	-0.195241
	4.72159	4.08088							0.118667	1.35995
	5.15894	4.43901							1.04612	0.722597
	4.42084	3.84661							1.24292	0.281565
	4.66696	4.04386							1.35358	0.934045
	4.17485	3.97093							1.54224	-0.254157
	4.38306	4.58939							0.649943	-0.267272
	4.01677	4.36253							2.22273	-0.274344
	4.07712	3.96472							0.578203	-0.15404
	4.24427	4.15171							0.67361	0.5606
	4.14205	4.19913							0.911062	-0.221051
	4.94555	3.97981							0.645175	-0.207076
	4.13956	4.00484							1.15917	-0.150947
	4.84595	4.29557							2.25129	-0.200677
	4.01588	3.9825							1.1576	-0.363724
	5.28388	3.98468							1.37809	-0.37469
	4.6035	4.08596							0.553202	0.186355
	5.11762	3.92664							0.733637	-0.16676
	4.44403	3.60675							0.626579	0.509461
	4.13444	3.72386							-0.00807616	-0.277642
	4.86262	4.25464							1.93129	0.105024
	3.75878	3.73097							-0.172431	-0.169969
	5.1367	3.90483							1.87665	1.61085
	3.56658	4.05951							1.58578	-0.132914
	4.37126	3.98138							1.39295	0.138633
	4.52022	4.24638							0.960803	-0.273391
	3.96448	3.17585							0.531004	0.117488
	5.02056	3.67497							0.530309	-0.406433
	4.6093	4.46428							1.78305	-0.350749
	5.13073	4.01084							2.85881	0.0812335
	4.14736	4.4199							0.831201	0.0325148
	4.15248	4.10726							0.394928	0.679636
	4.28547	4.16487							2.25209	2.72925
	5.03194	4.03535							0.776539	1.2011
	4.75169	4.27362							0.45229	-0.276549
	5.68128	3.8581							0.301669	0.45045
	3.83902	3.85602							-0.565247	0.331273
	3.91616	3.7405							1.47882	0.176009
	4.57336	4.19569							2.15884	0.277638
	4.96373	4.04939							0.310342	-0.3081
	3.92436	4.77491							0.870323	-0.17775
	4.20414	3.90988							0.984681	0.640391
	3.75115	4.60257							2.61365	-0.273808
	4.28352	4.4927							1.74994	0.286154
	3.63291	3.86373							1.18972	-0.170498
	4.03517	3.9867							1.43014	-0.0425431
	3.88666	4.22531							2.53215	-0.191434
	4.30641	4.29022							0.863558	-0.223155
	4.1775	4.27465							1.12515	0.651793
	4.46236	3.58593							1.17573	0.595181
	4.2483	3.43119							0.15373	0.576805
	3.62185	4.25539							2.14958	0.260493
	3.37109	4.25354							0.224271	0.214235
	4.20398	3.95656							-0.141094	2.07989
	4.47802	3.9866							0.600129	0.26958
	4.57758	3.91158							0.584595	-0.201146
	4.74099	4.65352							1.62925	0.192884
	3.26746	3.87273							1.69323	-0.165681
	3.96434	4.40776							1.03606	0.613587
	3.82868	4.38982							1.92349	1.2367
	4.17318	4.37234							0.652796	0.989646
	4.04513	3.74539							0.934073	-0.204428
	4.4651	4.02663							0.211135	0.53475
	3.32167	3.25578							1.09055	-0.185885
	5.20947	3.92562							0.736384	-0.243375
	3.76513	3.74094							0.561434	0.107104
	4.45957	4.20328							1.47464	0.159445
	4.53187	4.05926							0.658246	0.19552
	4.17116	4.51238							2.66144	0.609512
	3.72935	4.28175							2.12217	0.0499326
	4.78796	4.35498							1.76787	0.639517
	4.56718	3.67761							1.79221	0.158918
	4.40972	2.65469							-0.0947855	0.147064
	4.85407	3.89073							1.07355	-0.289019
	4.57847	4.20311							0.0165777	0.0717632
	3.86005	3.90667							1.92345	0.110817
	3.97214	4.70188							0.114883	1.4719
	4.60934	4.27685							0.659775	-0.156171
	4.21629	4.07524							1.15555	2.15275
	4.2445	2.59973							2.09666	0.124055
	4.2312	3.78456							1.53632	0.475835
	4.57906	4.03766							0.161711	0.256126
	4.74686	4.44229							1.37589	0.182859
	3.97952	3.79763							1.80408	-0.189208
	3.60752	3.90314							0.475094	-0.202921
	5.41458	4.3122							2.31396	-0.404751
	4.06794	4.22375							-0.0605499	-0.377134
	4.01426	2.57824							0.29819	0.0343949
	4.76619	3.86298							-0.0948427	1.62247
	3.9512	4.5144							0.970332	0.00100829
	4.35414	3.69706							0.324108	-0.371866
	4.59522	4.04208							2.50088	-0.207368
	3.40886	3.95156							0.286451	0.265789
	5.1336	4.22802							0.432611	-0.260511
	4.5021	4.0743							0.120454	-0.358068
	4.84333	3.63998							0.181755	0.214631
	4.38216	3.9097							1.05293	1.26244
	3.43271	4.03723							0.623871	-0.21029
	4.66996	3.83368							0.667335	0.10018
	4.14217	4.71789							1.28711	0.466616
	5.27338	4.10607							0.903752	-0.216495
	4.17997	4.16388							-0.0102813	0.0764817
	5.36528	4.82118							1.21819	-0.238142
	4.73344	4.39629							0.783076	1.80637
	4.4954	4.43171							0.342726	0.246306
	3.45533	4.09445							0.438485	0.0618227
	4.87363	4.36499							2.10943	0.783055
	4.92812	3.96057							0.492042	0.13117
	3.28641	4.0986							0.0322944	0.590563
	4.51725	4.12578							1.48169	0.204775
	4.95756	4.11498							2.18643	-0.304298
	0.853789	3.8463							2.49243	1.06708
	5.35383	4.02841							0.375507	0.776041
	4.1459	3.2643							0.52973	-0.161036
	5.11422	4.11337							0.0431718	0.104063
	4.3511	4.69807							0.654094	0.0450031
	5.30188	4.53234							2.06912	0.13047
	5.03414	4.12809							1.45605	0.0945447
	2.84305	4.42154							1.72661	-0.186318
	2.60744	4.17413							0.5295	-0.112449
	2.91716	3.84201							1.92152	-0.209965
	2.30562	3.79773							0.564714	0.202641
	2.23802	3.63827							-0.18774	0.0894487
	3.98719	4.59405							1.11009	-0.298046
	3.37261	4.24646							0.568486	-0.226497
	3.45484	4.21141							1.95413	0.703888
	4.50011	4.07624							1.60351	1.67481
	4.20329	3.81673							2.36142	-0.263803
	4.30585	4.12068							-0.0295925	-0.372155
	3.8549	3.90235							0.997783	-0.170301
	3.84675	3.55976							0.219148	-0.0772933
	4.58855	3.75383							1.07306	-0.228921
	4.16433	3.61475							1.62452	-0.444352
	3.6422	3.50815							0.6252	-0.185069
	4.16862	3.82769							1.09663	-0.33102
	3.86166	2.25934							2.14795	0.200461
	4.04983	3.94512							0.705468	0.166297
	4.44293	4.23031							-0.33614	-0.219099
	3.81202	4.18896							1.45281	-0.016895
	4.26987	4.07847							0.300079	0.282763
	4.22269	3.80829							0.992763	1.75673
	4.35605	4.4607							0.804366	-0.240358
	3.89615	3.84213							0.693685	0.906989
	3.46114	4.01555							0.976276	-0.203365
	4.17115	4.03103							0.491641	0.833651
	3.83499	3.96328							1.158	-0.293311
	4.08137	4.34232							2.59223	-0.363222
	3.81966	3.95359							1.11236	-0.253592
	4.03214	3.91259							1.07299	-0.246918
	4.02138	4.84059							0.899068	0.444098
	4.22547	5.11542							0.890073	-0.33902
	3.96083	4.29592							0.519415	1.20668
	3.9641	3.93089							0.854552	1.46247
	4.28478	3.77245							0.416101	-0.325106
	4.47922	4.00364							0.590871	-0.00627254
	4.65291	4.78786							0.958946	1.49204
	4.41666	3.80816							1.48075	1.57759
	3.80912	4.15879							0.149983	-0.0541991
	4.87322	3.84885							0.077136	-0.275343
	4.38155	3.92283							1.22609	-0.195801
	3.09917	4.87158							2.72421	-0.240727
	4.0256	4.30996							2.1809	-0.213526
	4.10709	4.05555							0.225359	-0.39854
	4.22886	3.83369							-0.222035	-0.00499887
	4.00356	3.87494							-0.204852	1.55526
	4.79883	4.02345							1.2196	0.520105
	4.38734	4.05185							1.5404	-0.160881
	4.22654	3.75768							0.277564	-0.188631
	3.9549	3.72438							0.696839	-0.105814
	4.45012	4.68279							1.08503	0.532867
	3.93172	3.84837							-0.184343	2.04729
	4.10018	4.18371							0.610879	0.106406
	4.23671	3.04281							0.95819	1.1325
	4.43152	3.93771							1.49554	0.958667
	4.63691	4.3272							1.06521	-0.221139
	3.71274	4.42616							0.18328	-0.262871
	4.35951	4.71161							0.281195	-0.296412
	4.43381	3.99765							0.394785	1.8439
	4.47987	4.04205							2.27237	0.631722
	4.24777	4.33332							1.11426	-0.235376
	4.03663	3.22672							0.252727	0.157255
	4.37301	3.17885							0.0630419	-0.47279
	3.57906	4.11703							0.141357	0.580157
	4.04517	3.63341							0.803565	0.2756
	4.05611	4.36486							0.289056	0.497525
	3.5595	3.97212							0.366102	0.735065
	4.05017	3.88223							1.45185	0.21022
	4.19248	4.39779							0.264698	-0.186376
	4.55852	4.35504							0.676322	0.207615
	4.63626	3.62128							-0.568785	1.64185
	4.13092	3.93852							-0.262916	1.72844
	4.30312	3.92312							-0.118072	-0.299834
	4.36774	4.05706							1.24437	1.84837
	3.8384	4.56217							0.983296	1.81362
	4.47121	2.5571							0.6898	0.641924
	4.1588	4.62771							-0.0998858	0.485321
	4.03947	3.94135							0.0253082	0.577294
	4.18991	3.55471							0.927051	-0.226231
	4.29063	4.22626							0.607434	0.0128921
	3.61169	4.24788							0.0202485	-0.253897
	4.02956	4.1091							1.24634	-0.28673
	4.24674	4.47957							1.63594	2.88081
	4.39061	4.86245							0.168022	-0.200386
	3.58472	4.41852							0.287315	-0.232606
	4.22583	4.85227							2.0876	1.78943
	5.3815	4.59209							0.537605	-0.241987
	3.8259	3.31464							1.63512	2.35513
	4.12419	3.05642							-0.129103	0.241141
	3.37366	4.17075							0.311294	0.533469
	3.68506	4.33242							0.287721	-0.21663
	4.0964	4.99064							0.411235	-0.249375
	4.36394	2.95857							1.04821	-0.191875
	4.35478	4.04172							0.0816324	-0.418625
	4.26626	4.66732							0.629188	2.83939
	3.91355	4.24309							1.13752	-0.318708
	4.32334	4.36554							0.309156	-0.260136
	4.20151	4.1401							0.543957	-0.407045
	3.94466	4.25483							0.560589	0.502602
	4.54355	4.48854							1.51512	0.0341585
	4.04977	3.98568							1.30808	-0.335198
	4.593	4.1756							0.158877	0.250165
	3.86179	4.24584							0.845679	-0.191984
	4.39386	3.66921							0.354305	0.827957
	4.42611	3.98978							0.34988	-0.23934
	4.43255	4.07382							2.52696	0.106674
	4.25924	4.21672							1.31905	-0.25203
	4.0013	3.56239							-0.146391	0.438066
	3.40664	4.01568							2.5174	-0.0245208
	4.24978	4.12537							0.0374654	0.149269
	3.73649	4.08698							1.56879	-0.287775
	3.86721	3.7599							0.36861	-0.407708
	5.09369	4.13667							2.28501	-0.127489
	4.01006	3.96635							1.35829	2.44124
	4.16831	3.79759							0.780355	0.91485
	5.22787	4.17674							0.842947	0.732553
	4.29436	3.99216							1.03274	0.0731608
	4.56299	4.09741							1.17927	-0.231989
	4.2987	3.82196							1.22678	1.13386
	4.61788	4.30298							1.4899	0.598051
	2.69716	2.65875							0.676489	0.226143
	4.03978	4.12505							0.234418	0.552669
	4.76177	4.04333							0.877153	0.252355
	3.77233	3.89709							0.400396	-0.266047
	4.15458	4.67513							0.954407	0.673278
	4.54488	3.98551							0.493019	0.0812157
	4.37779	3.82654							1.9832	-0.116599
	4.20141	4.17183							1.78864	-0.133996
	3.89792	4.32023							1.51414	-0.354265
	3.04962	4.05111							0.98325	-0.21646
	3.99406	3.71903							2.07585	0.25461
	4.41129	3.30767							0.579456	-0.240699
	4.48446	4.17472							1.62377	-0.290668
	3.97691	4.09878							0.457648	-0.160054
	3.20466	3.65406							-0.507716	0.529023
	4.01851	3.98967							0.347986	-0.210278
	3.9853	3.89746							0.524164	-0.259251
	4.34734	4.3365							1.31802	-0.240537
	3.27502	3.62749							0.0734431	-0.251401
	4.76002	4.56107							2.25969	-0.225784
	4.03373	4.24203							1.04254	0.850587
	4.12886	4.02167							1.39151	-0.203715
	4.10566	4.04318							1.41067	-0.213299
	3.33111	4.05881							1.11488	0.562373
	4.51538	3.89675							0.900405	-0.439345
	4.48258	3.97944							-0.126608	-0.311868
	3.96958	4.07603							0.525553	-0.225183
	4.40696	4.19836							1.37369	-0.297214
	4.41979	3.85718							1.1268	0.0770634
	3.6494	3.81702							2.30119	0.462786
	4.5709	4.24277							0.819978	-0.160008
	4.48768	4.24666							1.01588	0.469323
	4.42979	4.51486							2.06918	0.522832
	4.12579	3.76378							0.533911	0.201698
	4.17564	5.21713							0.335194	0.134831
	3.27171	3.56773							1.49877	-0.310852
	4.23913	4.31133							0.502632	-0.341165
	4.70888	4.16087							0.243122	-0.183134
	5.01299	3.61645							1.68692	-0.181211
	4.47767	4.25354							0.644293	0.260942
	4.18723	4.03595							0.389895	-0.278893
	4.14376	4.4696							1.13623	-0.242603
	4.32121	3.98054							1.9129	-0.210369
	3.95276	4.5669							1.02004	-0.185745
	3.64533	4.15769							1.79729	-0.26594
	4.61613	3.9596							0.840492	-0.356471
	4.29161	3.00933							0.964949	-0.124675
	3.26007	3.97486							1.77875	0.133544
	4.05169	3.66812							0.263332	-0.269579
	4.1527	3.83444							2.02272	0.0368289
	3.79612	3.4935							-0.248304	-0.1267
	4.42291	3.95068							0.519906	0.144539
	4.01832	4.0396							2.79896	0.665146
	4.19558	4.58268							1.80818	0.622065
	4.04808	3.766							1.54552	0.087022
	3.85576	4.29828							0.594571	-0.0202245
	4.41771	4.16067							1.14285	-0.172129
	4.20965	4.07994							1.34777	0.705629
	4.30405	3.90891							0.394764	-0.301757
	3.89052	4.50166							0.383985	-0.237009
	4.36879	3.82565							1.02963	-0.282411
	4.35981	4.23913							0.349387	1.24059
	4.09045	3.72636							1.00656	-0.449251
	4.2958	4.13266							2.09544	1.74463
	4.14806	3.41468							0.66552	0.864566
	4.34502	3.83046							2.52295	-0.0587295
	4.29132	4.23513							0.272481	1.25981
	4.12338	4.20699							1.7284	0.370202
	4.30473	4.12521							1.13829	-0.0962204
	4.38291	4.08173							0.653376	-0.323523
	3.5481	3.61805							1.32769	-0.158482
	3.43571	2.88415							0.428644	0.38726
	4.43335	4.32691							0.509355	0.144347
	4.07343	4.13913							1.53259	0.2735
	4.5835	4.18097							0.187577	-0.240554
	4.49689	4.2922							0.588782	-0.145601
	4.09174	4.31414							0.890066	-0.219741
	4.29779	3.94737							1.12768	0.668699
	4.22621	3.71956							0.908705	0.217867
	4.41723	4.41301							0.171559	0.325327
	3.51667	4.52661							1.74656	-0.022281
	4.58921	4.66198							0.3105	-0.199102
	3.78003	2.86349							1.82593	3.19533
	3.44802	4.0441							0.37514	-0.250771
	4.26331	4.18408							0.469871	0.573369
	4.34794	3.93411							1.93076	0.513413
	4.05591	4.72609							0.929773	-0.229202
	3.98161	3.96576							0.134567	-0.189032
	4.21317	3.68734							0.460791	0.103968
	3.68643	3.8463							0.289041	0.48061
	4.38991	4.43373							0.615	-0.252357
	3.58056	4.321							0.518775	-0.276273
	4.28783	4.05294							0.228429	-0.145972
	3.87343	4.7367							0.871193	-0.236425
	4.10163	3.93704							0.673237	-0.164782
	3.99327	3.80101							1.78682	-0.266466
	4.23173	4.46472							1.72468	-0.202891
	4.10612	3.70116							1.06636	-0.000492173
	4.06628	4.68606							1.18981	0.136526
	4.54072	4.38397							-0.206639	0.129958
	4.52051	3.69197							2.04589	-0.22493
	4.75216	3.87762							1.69333	0.367386
	4.08766	4.14018							0.188901	-0.152124
	4.54019	4.02019							1.60868	0.127303
	3.97725	3.39374							0.216868	-0.311163
	4.51471	4.16073							1.97599	-0.175482
	4.17174	3.75671							0.600511	0.917052
	4.71352	4.50381							0.620213	-0.197884
	4.06541	4.07701							1.47376	-0.368133
	4.4759	4.09513							1.92424	-0.22794
	3.91017	4.29028							0.182881	-0.156329
	4.137	4.24725							1.3276	1.99407
	4.07701	4.64514							0.640971	1.51099
	4.44119	4.28723							1.20216	-0.323062
	4.91185	3.3632							0.571272	-0.199933
	4.86318	4.38561							0.318529	1.04555
	3.8491	3.65669							2.34541	0.310223
	2.74864	4.05537							1.04871	-0.103536
	3.94848	4.38491							0.877727	0.738443
	4.32232	3.49937							1.31223	1.54173
	3.72785	4.71967							0.365758	0.256284
	4.1776	4.77028							1.08622	1.99429
	3.84026	4.18347							0.990764	-0.202915
	4.06274	3.70095							1.3305	-0.169851
	4.27024	3.48466							0.00577437	-0.163099
	3.93027	3.62399							-0.551823	0.150334
	4.1522	4.14133							0.902668	-0.322766
	3.97784	4.54719							-0.407957	0.0841078
	4.2498	3.43551							1.69465	0.456027
	4.00832	3.97418							-0.128282	-0.263145
	3.74536	4.34829							0.553676	-0.281676
	4.08549	4.58166							0.328514	1.33873
	4.10194	4.26171							1.85445	-0.19784
	4.08682	4.13283							1.34675	-0.270095
	3.89823	4.32775							0.636448	-0.258689
	4.14525	4.45796							1.18609	0.918578
	3.67504	4.34077							0.44906	0.765299
	4.33335	3.86774							1.51785	-0.224763
	4.25811	4.29249							1.31544	2.47118
	3.92256	3.21215							1.24408	1.04414
	4.48043	2.4082							2.01382	0.701789
	4.17234	4.30534							0.170429	0.223398
	4.16362	3.52127							1.2016	-0.126623
	3.94921	4.24							1.95238	-0.301059
	2.9516	4.12026							1.0136	-0.294527
	4.37059	3.50581							2.42014	0.588246
	4.31427	3.72659							1.86224	2.25921
	4.04625	3.17533							0.736798	2.08836
	4.70274	4.92757							1.97523	-0.237864
	4.68282	4.10931							1.54996	0.613166
	3.8935	4.62189							0.0219742	-0.261996
	3.9217	3.79405							0.874703	-0.186619
	4.70984	3.99553							1.60721	0.560879
	4.34458	3.37492							1.96442	0.570794
	4.02096	4.233							0.852241	1.07395
	4.03367	3.98955							0.656644	-0.221455
	4.51093	3.91448							0.687094	-0.241789
	4.02256	4.17919							1.65749	-0.161433
	4.54375	4.58508							1.28992	0.448206
	4.05479	4.14229							0.525989	0.0907264
	3.83513	3.8908							1.3765	-0.182995
	4.249	3.65526							-0.191334	1.69386
	4.35794	3.74562							0.50802	3.54366
	3.80714	4.93401							0.873105	-0.0285486
	3.50604	4.17903							0.479761	-0.251404
	4.07318	3.83887							0.515048	1.29378
	3.35168	4.05635							0.661864	1.95417
	4.05259	4.08913							0.222929	0.241374
	4.00665	4.22415							0.95839	-0.151316
	4.76966	4.0832							0.0443265	0.316539
	4.39235	4.50676							0.91681	-0.300818
	3.7793	4.43845							0.174049	-0.264554
[truncated: 7,413 more rows]

## Sheet: Ext. Data Fig. 2e
	MFI MHC-II PerCP [104]
	EpCAM+ cells	CD19+ cells
	1537	35160
	31644	97235
	5822	26168
	2784	21629
	3092	22073
	2919	19490
	3425	19285
	4605	23271
	9524	32233
	8172	85284
	10229	76620

## Sheet: Ext. Data Fig. 2f
	Aqp4 expression in TECs and thymic B cells
		Wild-type					Aqp4-/-				Aqp4∆TEC				Aqp4∆B
	EpCAM+ cells	0.0094751	0.00497491	0.00157378			0	0	0		0	0	0	0	0.0116803	0.00135029	0.00296301
	CD19+ cells	0.006	0.0032837	0.0005043	0.00014796	0.00085934	0	0	0	0	0.00066264	0.00045873	0.00109296	0.00020451	0	0	0
