# Supplementary material for: B cells orchestrate tolerance to the neuromyelitis optica autoantigen AQP4
Source: Nature. 2024 Feb 21;627(8003):407–15. doi: 10.1038/s41586-024-07079-8 (PMC10937377; doi:10.1038/s41586-024-07079-8)
Supplement: Supplementary file 12 — Source Data Extended Data Fig. 4 [file 41586_2024_7079_MOESM12_ESM.xlsx]

## Sheet: Ext.Data Fig 4c
	Mog expression in splenic and thymic B cell subsets normalized to astrocytes
	Astrocytes	SPL Naive B cells	SPL Memory B cells	SPL MZ B cells	SPL GC B cells	THY DP B cells	THY IgM+IgD- B cells	THY DN B cells
	1.20583	0	0	0	0	0	0	0
	0.794168	0	0	0	0	0	0	0
	0.886864

## Sheet: Ext.Data Fig 4d
	Stimulationassay
	P41	A5 clone 4		A5 clone 6
	0.03 µg/ml	5.08	5.7	5.34	5.81
	0.1 µg/ml	5.59	5.43	5.81	5.51
	0.3 µg/ml	12	12	10.2	9.72
	1 µg/ml	35.9	33.5	37.1	37.9
	3 µg/ml	50.9	50.4	55.3	53.7
	10 µg/ml	55.3	54.1	66.3	61.2
	30 µg/ml	55.3	58	72.3	69.5
	100 µg/ml	41.6	55.6	64.9	65

## Sheet: Ext.Data Fig 4f
	Aire expression in ex vivo stimulated splenic B cells
	No stim	anti-IgM	anti-CD40	anti-CD40 + IL-21	anti-CD40 + IL-21 + anti-IgM	LPS		Statistical Analysis:	P value
	0.327775	0.0550917	1.16941	1.20759	0.109287	0.340065		One-way ANOVA with Tukey's post-test
	0.590435	0.0829671	1.58403	0.934829	0.0749488	0.349614		No stim vs. anti-IgM	0.9804
	0	0	3.2264	1.11577	0.0415874	0.208076		No stim vs. anti-CD40	0.0014
	0		0.814444	1.5977				No stim vs. anti-CD40 + IL-21	0.0056
	0		1.83758	2.10709				No stim vs. anti-CD40 + IL-21 + anti-IgM	0.9887
	0.860949		1.46026	2.07816				No stim vs. LPS	>0.9999
								anti-IgM vs. anti-CD40	0.0021
								anti-IgM vs. anti-CD40 + IL-21	0.0065
								anti-IgM vs. anti-CD40 + IL-21 + anti-IgM	>0.9999
								anti-IgM vs. LPS	0.9891
								anti-CD40 vs. anti-CD40 + IL-21	0.9902
								anti-CD40 vs. anti-CD40 + IL-21 + anti-IgM	0.0026
								anti-CD40 vs. LPS	0.0106
								anti-CD40 + IL-21 vs. anti-CD40 + IL-21 + anti-IgM	0.0078
								anti-CD40 + IL-21 vs. LPS	0.0309
								anti-CD40 + IL-21 + anti-IgM vs. LPS	0.9938

## Sheet: Ext.Data Fig 4g
	Aqp4 expression in ex vivo stimulated splenic B cells
		Wild-type			Aire∆B				Statistical Analysis:	P value
	No stim	0	0	0	0	0	0		Two-way ANOVA with Sidak's post-test
	anti-CD40	1.446	0.691		0	0	0		Wild-type - Aire∆B
	anti-CD40 + IL-21	1.729	1.999	2.75	3.239	1.445	1.898		No stim	>0.9999
									anti-CD40	0.0996
									anti-CD40 + IL-21	0.9997

## Sheet: Ext.Data Fig 4h
	Frequency of NFAT-GFP+ cells
	A5 alone			4.93	4.95	2	2.33				Statistical Analysis:	P value
		Wild-type B cells				Aire∆B B cells					Two-way ANOVA with Sidak's post-test
	A5 : BC (No AG)	6.89	6.57	12.9	13.2	6.83	6.76	7.36	7.13		Wild-type vs Aqp4–/– B cells
	A5 : BC (P41)	21.7	25	33.1	22.5	21.5	22.2	30.9	31.2		A5 : BC (No AG)	0.5888
	Anti-MHC-II A5 : BC (No AG)	3.5	3.21	3.27	2.72	3.61	4.11	3.03	3.11		A5 : BC (P41)	0.9958
	Anti-MHC-II A5 : BC (P41)	4.2	4.76	7.37	9.49	2.87	3.07	3.03	3.46		Anti-MHC-II A5 : BC (No AG)	>0.9999
											Anti-MHC-II A5 : BC (P41)	0.4275
