# Supplementary material for: B cells orchestrate tolerance to the neuromyelitis optica autoantigen AQP4
Source: Nature. 2024 Feb 21;627(8003):407–15. doi: 10.1038/s41586-024-07079-8 (PMC10937377; doi:10.1038/s41586-024-07079-8)
Supplement: Supplementary file 13 — Source Data Extended Data Fig. 5 [file 41586_2024_7079_MOESM13_ESM.xlsx]

## Sheet: Ext.Data Fig 5a
	MFI MHC-II PB
	Thymic B cell subsets	Wild-type					TCRа-/-					Cd40-/-
	DP	53239	48598	47203	52987	52867	29922	35832	35103	25492	22573	32954	34958	30491	40495	43481
	IgM+IgD-	76463	63930	73034	66216	66836	17264	25734	14423	16534	16528	37948	29650	34211	37512	39087
	DN	39625	37587	35717	38007	42355	12773	19117	16139	25399	10408	26940	27474	9888	29843	30536
	MFI CD80 PE
	Thymic B cell subsets	Wild-type					TCRа-/-					Cd40-/-
	DP	101	92.8	90.4	93.4	86.1	35.9	31.9	37	36.7	44.3	74.7	79.5	61.4	63	66
	IgM+IgD-	315	293	345	294	306	36.9	31.3	25.1	50.5	41	128	164	95.2	160	199
	DN	885	876	872	795	955	17.2	55.4	28.4	135	68.5	277	148	391	162	142

## Sheet: Ext.Data Fig 5b
	Aqp4 expression in TECs
	Wild-type	Cd40-/-
	0.050042	0.009388
	0.027065	0.044056
	0.035509	0.03778678

## Sheet: Ext.Data Fig 5c
	logCPM Aqp4
	Wild-type	Cd40-/-
	1.34279	-1.23702
	0.72598	0.206889
	0.187315	-1.23702
	0.895857	-1.23702
	1.50263	-1.23702

## Sheet: Ext.Data Fig 5d
	P41/I-Ab+ in sec. lymphoid tissues
				Statistical Analysis:	P value
	Aqp4-/-	Cd40-/-		Two-tailed unpaired t-test
	36	101		Cd40-/- vs. Aqp4-/-	0.291
	561	68
	233	101
