# Supplementary material for: B cells orchestrate tolerance to the neuromyelitis optica autoantigen AQP4
Source: Nature. 2024 Feb 21;627(8003):407–15. doi: 10.1038/s41586-024-07079-8 (PMC10937377; doi:10.1038/s41586-024-07079-8)
Supplement: Supplementary file 14 — Source Data Extended Data Fig. 6 [file 41586_2024_7079_MOESM14_ESM.xlsx]

## Sheet: Ext.Data Fig 6b
	EAE weight loss
	dpi	PBS						DTx
	1	0.019	-0.004	-0.004	0.004	0.004	0	0.003	0.004	-0.015	-0.015	0.009	0.01
	2	0.01	0	-0.016	-0.029	-0.012	-0.009	-0.041	-0.104	-0.069	-0.053	-0.042	-0.029
	3	-0.01	-0.012	-0.036	-0.037	-0.017	-0.018	-0.048	-0.119	-0.101	-0.045	-0.052	-0.029
	4	-0.01	-0.004	-0.052	-0.048	-0.012	-0.018	-0.052	-0.13	-0.119	-0.061	-0.038	-0.039
	5	0	0.008	-0.048	-0.055	-0.021	-0.028	-0.055	-0.137	-0.14	-0.068	-0.042	-0.044
	6	-0.014	0.028	-0.04	-0.048	-0.017	-0.014	-0.052	-0.133	-0.137	-0.072	-0.033	-0.039
	7	-0.019	0.04	-0.028	-0.026	-0.008	0.014	-0.041	-0.137	-0.14	-0.072	-0.009	-0.044
	8	-0.005	0.044	-0.02	-0.04	0.004	0.023	-0.055	-0.148	-0.17	-0.091	-0.042	-0.039
	9	0	0.056	-0.012	-0.033	0.012	0.014	-0.072	-0.156	-0.188	-0.098	-0.052	-0.049
	10	0.019	0.068	-0.02	-0.026	0.021	0.032	-0.066	-0.17	-0.215	-0.095	-0.066	-0.044
	11	0.034	0.068	-0.016	-0.033	0.021	0.046	-0.076	-0.193	-0.239	-0.102	-0.075	-0.034
	12	0.019	0.048	-0.024	-0.048	0.012	0.028	-0.097	-0.185	-0.248	-0.125	-0.099	-0.025
	13	0.048	0.076	-0.008	-0.037	0	0.078	-0.066	-0.185	-0.221	-0.114	-0.066	0.025
	14	0.067	0.092	0.004	-0.011	0.046	0.106	-0.059	-0.167	-0.215	-0.098	0	0.039
	15	0.077	0.104	0.012	0.011	0.062	0.115	-0.052	-0.152	-0.218	-0.061	0.057	0.049
	16	0.082	0.108	-0.004	-0.007	0.058	0.101	-0.069	-0.148	-0.209	-0.091	0.033	0.025
	17	0.091	0.12	0.016	0	0.062	0.11	-0.083	-0.137	-0.23	-0.102	-0.005	0.015
	18	0.077	0.092	0	0	0.062	0.11	-0.093	-0.126	-0.254	-0.102	-0.042	0
	19	0.067	0.1	0.004	0.004	0.033	0.115	-0.1	-0.07	-0.248	-0.083	-0.028	-0.005
	20	0.038	0.092	0.016	-0.015	0.033	0.115	-0.097	-0.056	-0.248	-0.091	-0.028	-0.044
	21	0.072	0.104	0.008	-0.004	0.046	0.124	-0.093	-0.067	-0.251	-0.091	-0.019	-0.025
	22	0.106	0.112	0.028	0.007	0.066	0.133	-0.086	-0.078	-0.245	-0.095	-0.005	-0.01
	23	0.067	0.092	-0.076	0.011	0.071	0.147	-0.117	-0.141	-0.242	-0.117	-0.014	-0.029
	24	0.038	0.076	-0.092	-0.015	0.058	0.138	-0.138	-0.178	-0.248	-0.159	-0.028	-0.01
	25	0.058	0.096	-0.084	-0.007	0.062	0.161	-0.131	-0.174	-0.239	-0.167	-0.009	0.029
	26	0.101	0.124	-0.068	0.007	0.062	0.179	-0.107	-0.159	-0.221	-0.152	0.075	0.039
	27	0.096	0.116	-0.06	0.004	0.071	0.174	-0.11	-0.148	-0.236	-0.144	0.075	0.044
	28	0.091	0.108	-0.048	0	0.066	0.188	-0.114	-0.13	-0.245	-0.133	0.08	0.039
	29	0.077	0.104	-0.044	0.011	0.075	0.183	-0.114	-0.119	-0.215	-0.129	0.066	0.029
	30	0.096	0.108	-0.028	0.026	0.079	0.197	-0.107	-0.096	-0.191	-0.106	0.057	0.025
	31	0.101	0.12	-0.012	0.033	0.083	0.202	-0.11	-0.089	-0.188	-0.11	0.071	0.044
	32	0.111	0.133	0.004	0.037	0.087	0.211	-0.097	-0.078	-0.176	-0.098	0.099	0.074

## Sheet: Ext.Data Fig 6c
	EAE disease course
	dpi	PBS						DTx
	1	0	0	0	0	0	0	0	0	0	0	0	0
	2	0	0	0	0	0	0	0	0	0	0	0	0
	3	0	0	0	0	0	0	0	0	0	0	0	0
	4	0	0	0	0	0	0	0	0	0	0	0	0
	5	0	0	0	0	0	0	0	0	0	0	0	0
	6	0	0	0	0	0	0	0	0	0	0	0	0
	7	0	0	0	0	0	0	0	0	0	0	0	0
	8	0	0	0	0	0	0	0	0	0	0	0	0
	9	0	0	0	0	0	0	0	0	0	0	0	0
	10	0	0	0	0	0	0	0	0	0	0	0	0
	11	0	0	0	0	0	0	0	0	0	0	0	0
	12	0	0	0	0	0	0	0	0	0	0	0	0
	13	0	0	0	0	0	0	0	0	0	0	0	0
	14	0	0	0	0	0	0	0	0	0	0	0	0
	15	0	0	0	0	0	0	0	0	0	0	0	0
	16	0	0	0	0	0	0	0	0	0	0	0	0
	17	0	0	0	0	0	0	0	0	0	0	0	0
	18	0	0	0	0	0	0	0	0	0	0	0	0
	19	0	0	0	0	0	0	0	0	0	0	0	0
	20	0	0	0	0	0	0	0	0	0	0	0	0
	21	0	0	0	0	0	0	0	0	0	0	0	0
	22	0	0	0	0	0	0	0	0	0	0	0	0
	23	0	0	0	0	0	0	0	0	0	0	0	0
	24	0	0	0	0	0	0	0	0	0	0	0	0
	25	0	0	0	0	0	0	0	0	0	0	0	0
	26	0	0	0	0	0	0	0	0	0	0	0	0
	27	0	0	0	0	0	0	0	0	0	0	0	0
	28	0	0	0	0	0	0	0	0	0	0	0	0
	29	0	0	0	0	0	0	0	0	0	0	0	0
	30	0	0	0	0	0	0	0	0	0	0	0	0
	31	0	0	0	0	0	0	0	0	0	0	0	0
	32	0	0	0	0	0	0	0	0	0	0	0	0

## Sheet: Ext.Data Fig 6d
	dpi	#1	#2	#3	#4	#5	#6	#7	#8	#9	#10
	1	0	0	0	0	0	0	0	0	0	0
	2	0	0	0	0	0	0	0	0	0	0
	3	0	0	0	0	0	0	0	0	0	0
	4	0	0	0	0	0	0	0	0	0	0
	5	0	0	0	0	0	0	0	0	0	0
	6	0	0	0	0	0	0	0	0	0	0
	7	0	0	0	0	0	0	0	0	0	0
	8	0	0	0	0	0	0	0	0	0	0
	9	0	0	0	0	0	0	0	0	0	0
	10	0	0	0	0	0	1	0	1	0	1
	11	2	0	0	0	0	1.5	1.5	1.5	0	2
	12	2	0	0	0	0	1.5	2	1.5	0	2
	13	2.5	0	0	0	0				0
	14	2.5	0	0	0	0				0
	15		0	0	0	0				1
	16		0	0	0	0				1.5
	17		0	0	0	0				2
	18		0	0	0	0
	19		0	0	0	0
	20		0	0	0	0
	21		0	0	0	0
	22		0	0	0	0
	23		0	0	0	0
	24		0	0	0	0
	25		0	0	0	0
	26		0	0	0	0
	27		0	0	0	0
	28		0	0	0	0
	29		0	0	0	0
	30		0	0	0	0
	31		0	0	0	0
	32		0	0	0	0

## Sheet: Ext.Data Fig 6f
	P41/I-Ab+				Frequeny of Foxp3+
	SPL	dLN	CNS		SPL	dLN	CNS
	1266	10	27		3.95	0	7.41
	217	11	74		8.29	9.09	4.05
	137	56	19		4	5.36	10.5
	40	15	16		31	20	6.25
	246	37	14		7	0	0
	394	30	66		29.9	3.51	1.52
