# Supplementary material for: B cells orchestrate tolerance to the neuromyelitis optica autoantigen AQP4
Source: Nature. 2024 Feb 21;627(8003):407–15. doi: 10.1038/s41586-024-07079-8 (PMC10937377; doi:10.1038/s41586-024-07079-8)
Supplement: Supplementary file 15 — Source Data Extended Data Fig. 7 [file 41586_2024_7079_MOESM15_ESM.xlsx]

## Sheet: Ext.Data Fig 7c
		MFI CD5 AF647 [104]
		Wild-type B cells						Aqp4∆B B cells								Statistical Analysis:	P value
	Polyclonal	14439	16102	14298	15850	17782	14866	17019	16939	16579	11243	14299	13187	16323		Two-way ANOVA with Sidak's post-test
	TCR retro	4392	4759	14081	5242	3084	1731	14955	17759	16461	12005	11729	11263	16151		Wild-type vs. Aqp4∆B B cells
																Polyclonal	0.9456
																TCR retro	<0.0001
		MFI TCRß FITC [103]
		Wild-type B cells						Aqp4∆B B cells								Statistical Analysis:	P value
	Polyclonal	1020	1140	1072	1151	1082	761	1222	997	1071	913	1072	1200	982		Two-way ANOVA with Sidak's post-test
	TCR retro	402	820	1439	560	688	355	1410	1472	1469	1038	1296	1178	1048		Wild-type vs. Aqp4∆B B cells
																Polyclonal	0.9719
																TCR retro	0.0005

## Sheet: Ext.Data Fig 7e
		CD4 SP fraction
		Wild-type B cells				Aire∆B B cells				Statistical Analysis:	P value
	Polyclonal	11.8	8.56	16.4	9.93	13.2	13.4	12.2		Two-way ANOVA with Sidak's post-test
	TCR retro	17.6	21.2	25.8	30.1	33	24.6	18.3		Wild-type vs. Aqp4∆B B cells
										Polyclonal	0.9323
										TCR retro	0.8905
