# Supplementary material for: B cells orchestrate tolerance to the neuromyelitis optica autoantigen AQP4
Source: Nature. 2024 Feb 21;627(8003):407–15. doi: 10.1038/s41586-024-07079-8 (PMC10937377; doi:10.1038/s41586-024-07079-8)
Supplement: Supplementary file 16 — Source Data Extended Data Fig. 8 [file 41586_2024_7079_MOESM16_ESM.xlsx]

## Sheet: Ext.Data Fig 8c
	Frequencies of Tfh cells
	Wild-type	Mb1-Cre(KI/KI)	Aqp4-/-	Aqp4∆B		Statistical Analysis:	P value
	0.18	0.39	4.01	1.58		One-way ANOVA with Tukey's post-test
	0.62	0.2	2.89	3.06		Wild-type vs. Mb1-Cre(KI/KI)	0.9639
	1.31	0.28	4.47	2.69		Wild-type vs. Aqp4–/–	0.0488
	1.38	0.076	1	2.72		Wild-type vs. Aqp4∆B	0.0531
		0.84	1.06	3.66		Mb1-Cre(KI/KI) vs. Aqp4–/–	0.0048
			2.75			Mb1-Cre(KI/KI) vs. Aqp4∆B	0.006
						Aqp4–/– vs. Aqp4∆B	>0.9999
	Frequencies of Gc B cells
	Wild-type	Mb1-Cre(KI/KI)	Aqp4-/-	Aqp4∆B		Statistical Analysis:	P value
	0.097	0	1.68	0.6		One-way ANOVA with Tukey's post-test
	0.23	0	0.77	0.17		Wild-type vs. Mb1-Cre(KI/KI)	0.7282
	0.4		1.24	0.31		Wild-type vs. Aqp4–/–	0.0083
	0.34		0.42	0.63		Wild-type vs. Aqp4∆B	0.5973
	0.22		1.014	0.54		Mb1-Cre(KI/KI) vs. Aqp4–/–	0.0069
			0.47	0.62		Mb1-Cre(KI/KI) vs. Aqp4∆B	0.2252
				0.47		Aqp4–/– vs. Aqp4∆B	0.0602

## Sheet: Ext.Data Fig 8e
	Anti-AQP4-antibody serum assay (deltaMFI)
		Wild-type				Mb1-Cre(KI/KI)		Aqp4-/-		Aqp4∆B				Statistical Analysis:	P value	P value
	1:1024	1216	1462	-4796	-3443	-69	15	-6030	761	8233	1597	-7306		Two-way ANOVA with Sidak's post-test
	1:512	1292	1310	-4461	793	-2	-22	-3982	5560	11254	7625	-5078			Wild-type vs. Aqp4-/-	Wild-type vs. Aqp4∆B
	1:256	1541	1269	-1953	2700	398	634	-2677	17361	24189	23734	1366		1:1024	>0.9999	0.7359
	1:128	2107	1467	2294	4975	137	331	25242	33425	36667	33672	6493		1:512	>0.9999	0.7124
	1:64	3111	1637	3334	9561	412	114	43686	64495	43343	37559	10554		1:256	0.7704	0.0714
	1:32	4820	1869	1970	9526	-91	-13	77457	95458	44537	39132	21623		1:128	0.0001	0.006
														1:64	<0.0001	0.002
														1:32	<0.0001	0.0004

## Sheet: Ext.Data Fig 8f
	Frequencies of Tfh cells
	Wild-type	Mb1-Cre(KI/KI)	Aqp4-/-	Aqp4∆B		Statistical Analysis:	P value
	2.78	0.54	5.65	1.68		One-way ANOVA with Tukey's post-test
	3.07	0.49	1.43	2.41		Wild-type vs. Mb1-Cre(KI/KI)	0.2211
	4.24		1.23	2.96		Wild-type vs. Aqp4–/–	0.9553
						Wild-type vs. Aqp4∆B	0.8235
						Mb1-Cre(KI/KI) vs. Aqp4–/–	0.3825
						Mb1-Cre(KI/KI) vs. Aqp4∆B	0.5384
						Aqp4–/– vs. Aqp4∆B	0.9831
	Frequencies of Gc B cells
	Wild-type	Mb1-Cre(KI/KI)	Aqp4-/-	Aqp4∆B		Statistical Analysis:	P value
	0.41	0	0.53	0.36		One-way ANOVA with Tukey's post-test
	0.47	0	0.25	0.24		Wild-type vs. Mb1-Cre(KI/KI)	0.0616
	0.31		0.076	0.41		Wild-type vs. Aqp4–/–	0.7607
						Wild-type vs. Aqp4∆B	0.9483
						Mb1-Cre(KI/KI) vs. Aqp4–/–	0.1956
						Mb1-Cre(KI/KI) vs. Aqp4∆B	0.115
						Aqp4–/– vs. Aqp4∆B	0.9664

## Sheet: Ext.Data Fig 8g
	Anti-MOG-antibody serum assay (deltaMFI)
		Wild-type		Mb1-Cre(KI/KI)		Aqp4-/-		Aqp4∆B			Statistical Analysis:	P value	P value
	1:1024	-501	-500	217	347	-1416	-2602	-763	278		Two-way ANOVA with Sidak's post-test
	1:512	-671	240	172	530	-945	-2739	673	473			Wild-type vs. Aqp4-/-	Wild-type vs. Aqp4∆B
	1:256	-112	-71	452	846	-1116	-2778	2256	674		1:1024	0.9917	>0.9999
	1:128	3095	4967	238	78	4117	2112	6909	5528		1:512	0.9877	0.9999
	1:64	6269	13023	165	209	9653	6901	12085	11536		1:256	0.9763	0.9936
	1:32	24206	16752	1425	1897	21951	17495	30405	22769		1:128	0.9995	0.9645
											1:64	0.995	0.9662
											1:32	0.9998	0.2192
