# Supplementary material for: B cells orchestrate tolerance to the neuromyelitis optica autoantigen AQP4
Source: Nature. 2024 Feb 21;627(8003):407–15. doi: 10.1038/s41586-024-07079-8 (PMC10937377; doi:10.1038/s41586-024-07079-8)
Supplement: Supplementary file 17 — Source Data Extended Data Fig. 10 [file 41586_2024_7079_MOESM17_ESM.xlsx]

## Sheet: Ext.Data Fig 10b
	Relative AQP4 signal
	Spinal cord		Glia limitans		Ependyma			Statistical Analysis:	P value
	MOG	P41	MOG	P41	MOG	P41		Two-tailed unpaired t-test
	0.00510546	0.00037055	0.0407723	0.00237714	0.00121808	0.00744466			Spinal cord	Glia limitans	Ependyma
	0.0326417	0.00069798	0.269911	0.00211895	0.00690519	0.00646927		P41 vs. MOG	0.0403	0.0003	0.0075
	0.0220447	0.0007612	0.144897	0.00210162	0.0150502	0.0034848
	0.00336536	0.00283493	0.0399117	0.0317778	0.00564435	0.00725092
	0.00020343	0.00093407	0.0824121	0.0113087	0.00225411	0.00608458
	0.00305566	0.00056023	0.00898197	0.00145225	0.0273648	0.0012324
	0.00199899	0.00089164	0.00345907	0.00035546	0.0045506	0.00367392
	0.0030506	0.00302131	0.00896235	0.00436614	0.00885081	0.003449
		9.3826e-05	0.0450369	0.00971229	0.00876095	0.00201365
		0.00420859	0.0285022	0.012355	0.00496477	0.00150946
		0.00645669		0.00630913	0.00639758	0.00045344
		0.00568246		0.0393232	0.00300826	0.0056649
		0.0127597		0.00628817		0.00258725
		0.00851437		0.0198417		0.00126735
		0.00594273		0.034917		0.00080429
		0.00454063		0.00109502		0.00114296
		0.00957555		0.0292047		0.00162954
		0.00077533		0.0008608		0.00123331
		0.00993969		0.00580818		0.00114135
		0.00823751		0.0147193		0.0013925
		0.0074813		0.00118421
		0.00825525		0.00479538
		0.00560639		0.00313495
		0.00881097		0.00784876
		0.00924857		0.0032274
		0.00863089		0.00218218
		0.00277797		0.00330828
		0.00079291		0.00937461
		0.00040734		0.00396835
		0.00034991		0.00932498
		0.00050735		0.00237308
		0.00074309		0.0049381
		0.00247361
		0.0013516
		0.00177602
		0.00032409
